# Supplementary material for: Proteomic Discovery of VEEV E2-Host Partner Interactions Identifies GRP78 Inhibitor HA15 as a Potential Therapeutic for Alphavirus Infections
Source: Pathogens. 2021 Mar 2;10(3):283. doi: 10.3390/pathogens10030283 (PMC8000471; doi:10.3390/pathogens10030283)
Supplement: Supplementary file 1 [file pathogens-10-00283-s001.zip]

Archive with 2 entries (2 files):
- Supplemental Fig 1.docx
- Supplemental Table 1.xlsx
