# Supplementary material for: Proteomic Discovery of VEEV E2-Host Partner Interactions Identifies GRP78 Inhibitor HA15 as a Potential Therapeutic for Alphavirus Infections
Source: Pathogens. 2021 Mar 2;10(3):283. doi: 10.3390/pathogens10030283 (PMC8000471; doi:10.3390/pathogens10030283)
Supplement: Supplementary file 1 [file pathogens-10-00283-s001.zip › Supplemental Table 1.xlsx]

## Sheet: Supplemental Table 1
Supplemental Table 1: VEEV E2 Interactome Proteomic Data
Accession	Description	Biological Replicate #	Coverage	# Peptides	# PSMs	# Unique Peptides	# Protein Groups	# AAs	MW [kDa]	calc. pI	Score A Sequest HT	# Peptides A Sequest HT
NP_006752.1	14-3-3 protein epsilon [Homo sapiens]	1	s	1	1	1	1	255	29.2	4.74	3.81	1
XP_005256841.1	14-3-3 protein epsilon isoform X1 [Homo sapiens]	1	12.0833	1	1	1	1	240	27.4	4.89	3.81	1
XP_016880494.1	14-3-3 protein epsilon isoform X2 [Homo sapiens]	1	13.3028	1	1	1	1	218	24.7	5.11	3.81	1
NP_006817.1	14-3-3 protein theta [Homo sapiens]	1	27.3469	3	4	3	1	245	27.7	4.78	18.49	3
NP_003397.1	14-3-3 protein zeta/delta [Homo sapiens]	1	11.8367	1	2	1	1	245	27.7	4.79	11.26	1
NP_002807.1	26S proteasome non-ATPase regulatory subunit 12 isoform 1 [Homo sapiens]	1	2.85088	1	1	1	1	456	52.9	7.65	3.42	1
XP_024306610.1	26S proteasome non-ATPase regulatory subunit 12 isoform X1 [Homo sapiens]	1	2.68041	1	1	1	1	485	56	7.88	3.42	1
NP_002797.3	26S proteasome regulatory subunit 10B [Homo sapiens]	1	3.47395	1	1	1	1	403	45.8	7.78	4.66	1
NP_001003.1	40S ribosomal protein S8 [Homo sapiens]	2	6.25	1	1	1	1	208	24.2	10.32	2.58	1
NP_002286.2	40S ribosomal protein SA isoform 1 [Homo sapiens]	1	4.40678	1	1	1	1	295	32.8	4.87	3.48	1
NP_001291217.1	40S ribosomal protein SA isoform 2 [Homo sapiens]	1	4.33333	1	1	1	1	300	33.3	4.87	3.48	1
NP_002147.2	60 kDa heat shock protein, mitochondrial [Homo sapiens]	1	4.363	1	1	1	1	573	61	5.87	5.2	1
NP_002147.2	60 kDa heat shock protein, mitochondrial [Homo sapiens]	3	4.363	1	1	1	1	573	61	5.87	3.84	1
NP_000993.1	60S acidic ribosomal protein P0 [Homo sapiens]	1	14.511	3	3	3	1	317	34.3	5.97	10.91	3
NP_000995.1	60S acidic ribosomal protein P2 [Homo sapiens]	1	33.913	3	5	3	1	115	11.7	4.54	23.2	3
NP_000995.1	60S acidic ribosomal protein P2 [Homo sapiens]	2	26.9565	2	4	2	1	115	11.7	4.54	20.54	2
NP_000995.1	60S acidic ribosomal protein P2 [Homo sapiens]	3	26.9565	2	3	2	1	115	11.7	4.54	11.82	2
NP_009035.3	60S ribosomal protein L10a [Homo sapiens]	1	5.99078	1	1	1	1	217	24.8	9.94	4.24	1
XP_016866389.1	60S ribosomal protein L10a isoform X1 [Homo sapiens]	1	9.77444	1	1	1	1	133	15.1	9.99	4.24	1
NP_000967.1	60S ribosomal protein L12 [Homo sapiens]	1	23.6364	3	3	3	1	165	17.8	9.42	12.92	3
NP_000967.1	60S ribosomal protein L12 [Homo sapiens]	2	9.09091	1	1	1	1	165	17.8	9.42	4.38	1
NP_000967.1	60S ribosomal protein L12 [Homo sapiens]	3	9.09091	1	1	1	1	165	17.8	9.42	3.78	1
NP_003964.3	60S ribosomal protein L14 [Homo sapiens]	1	5.5814	1	1	1	1	215	23.4	10.93	3.96	1
NP_003964.3	60S ribosomal protein L14 [Homo sapiens]	2	5.5814	1	1	1	1	215	23.4	10.93	4.15	1
NP_003964.3	60S ribosomal protein L14 [Homo sapiens]	3	5.5814	1	1	1	1	215	23.4	10.93	3.55	1
NP_000970.1	60S ribosomal protein L18 isoform 1 [Homo sapiens]	2	20.2128	3	3	3	1	188	21.6	11.72	6.86	3
NP_001257419.1	60S ribosomal protein L18 isoform 2 [Homo sapiens]	2	23.8994	3	3	3	1	159	18.1	11.84	6.86	3
NP_000983.1	60S ribosomal protein L29 [Homo sapiens]	3	9.43396	1	1	1	1	159	17.7	11.66	4.13	1
XP_024309466.1	60S ribosomal protein L29 isoform X1 [Homo sapiens]	3	8.92857	1	1	1	1	168	18.6	11.74	4.13	1
NP_000958.1	60S ribosomal protein L3 isoform a [Homo sapiens]	1	2.23325	1	1	1	1	403	46.1	10.18	2.29	1
NP_000958.1	60S ribosomal protein L3 isoform a [Homo sapiens]	2	2.23325	1	1	1	1	403	46.1	10.18	2.58	1
NP_001029025.1	60S ribosomal protein L3 isoform b [Homo sapiens]	1	2.54237	1	1	1	1	354	40.1	10.23	2.29	1
NP_001029025.1	60S ribosomal protein L3 isoform b [Homo sapiens]	2	2.54237	1	1	1	1	354	40.1	10.23	2.58	1
NP_000980.1	60S ribosomal protein L30 [Homo sapiens]	1	10.4348	1	1	1	1	115	12.8	9.63	3.33	1
NP_000990.1	60S ribosomal protein L38 [Homo sapiens]	1	18.5714	1	1	1	1	70	8.2	10.1	3.47	1
NP_000990.1	60S ribosomal protein L38 [Homo sapiens]	2	18.5714	1	1	1	1	70	8.2	10.1	2.48	1
NP_000959.2	60S ribosomal protein L4 [Homo sapiens]	1	5.15222	2	2	2	1	427	47.7	11.06	7.2	2
NP_000959.2	60S ribosomal protein L4 [Homo sapiens]	2	5.15222	2	2	2	1	427	47.7	11.06	7.26	2
NP_000959.2	60S ribosomal protein L4 [Homo sapiens]	3	2.57611	1	1	1	1	427	47.7	11.06	4.58	1
NP_000964.1	60S ribosomal protein L8 [Homo sapiens]	1	4.28016	1	1	1	1	257	28	11.03	2.89	1
NP_000964.1	60S ribosomal protein L8 [Homo sapiens]	2	4.28016	1	1	1	1	257	28	11.03	3.21	1
NP_000964.1	60S ribosomal protein L8 [Homo sapiens]	3	4.28016	1	1	1	1	257	28	11.03	2.82	1
NP_005338.1	78 kDa glucose-regulated protein precursor [Homo sapiens]	1	28.1346	14	18	13	1	654	72.3	5.16	73.67	14
NP_005338.1	78 kDa glucose-regulated protein precursor [Homo sapiens]	2	37.9205	18	26	18	1	654	72.3	5.16	100.99	18
NP_005338.1	78 kDa glucose-regulated protein precursor [Homo sapiens]	3	28.8991	13	17	13	1	654	72.3	5.16	65.79	13
NP_005150.1	actin, alpha cardiac muscle 1 precursor [Homo sapiens]	1	18.3024	6	7	1	1	377	42	5.39	21.32	6
NP_005150.1	actin, alpha cardiac muscle 1 precursor [Homo sapiens]	3	15.1194	5	5	5	1	377	42	5.39	15.98	5
NP_001091.1	actin, alpha skeletal muscle [Homo sapiens]	1	18.3024	6	7	1	1	377	42	5.39	21.32	6
NP_001135417.1	actin, aortic smooth muscle [Homo sapiens]	1	15.3846	5	6	1	1	377	42	5.39	17.09	5
NP_001606.1	actin, gamma-enteric smooth muscle isoform 1 precursor [Homo sapiens]	1	15.4255	5	6	1	1	376	41.9	5.48	17.09	5
NP_001186822.1	actin, gamma-enteric smooth muscle isoform 2 precursor [Homo sapiens]	1	9.00901	3	4	0	2	333	37.1	5.54	10.48	3
NP_005712.1	actin-related protein 3 isoform 1 [Homo sapiens]	1	2.63158	1	1	1	1	418	47.3	5.88	4.25	1
NP_001264069.1	actin-related protein 3 isoform 2 [Homo sapiens]	1	2.99728	1	1	1	1	367	42	5.62	4.25	1
NP_065178.1	actin-related protein 3B isoform 1 [Homo sapiens]	1	2.63158	1	1	1	1	418	47.6	5.88	4.25	1
NP_001035225.1	actin-related protein 3B isoform 2 [Homo sapiens]	1	3.16092	1	1	1	1	348	39.7	5.11	4.25	1
NP_001337872.1	actin-related protein 3B isoform 3 [Homo sapiens]	1	3.33333	1	1	1	1	330	37.9	6.37	4.25	1
NP_001337873.1	actin-related protein 3B isoform 4 [Homo sapiens]	1	2.92553	1	1	1	1	376	42.8	5.33	4.25	1
NP_001337875.1	actin-related protein 3B isoform 6 [Homo sapiens]	1	4.23077	1	1	1	1	260	30	5.2	4.25	1
XP_006716128.1	actin-related protein 3B isoform X1 [Homo sapiens]	1	2.97297	1	1	1	1	370	41.7	5.15	4.25	1
XP_016867954.1	actin-related protein 3B isoform X10 [Homo sapiens]	1	5.02283	1	1	1	1	219	24.9	5.63	4.25	1
XP_016867949.1	actin-related protein 3B isoform X2 [Homo sapiens]	1	2.99728	1	1	1	1	367	41.7	5.43	4.25	1
XP_006716129.1	actin-related protein 3B isoform X3 [Homo sapiens]	1	3.17919	1	1	1	1	346	39.3	4.94	4.25	1
XP_011514727.1	actin-related protein 3B isoform X4 [Homo sapiens]	1	3.27381	1	1	1	1	336	38	4.91	4.25	1
XP_011514728.1	actin-related protein 3B isoform X5 [Homo sapiens]	1	3.37423	1	1	1	1	326	36.9	5.02	4.25	1
XP_006716130.1	actin-related protein 3B isoform X6 [Homo sapiens]	1	3.40557	1	1	1	1	323	36.6	5.03	4.25	1
XP_011514729.1	actin-related protein 3B isoform X7 [Homo sapiens]	1	3.44828	1	1	1	1	319	36.3	5.08	4.25	1
XP_016867950.1	actin-related protein 3B isoform X8 [Homo sapiens]	1	3.47003	1	1	1	1	317	36	5.02	4.25	1
XP_016867952.1	actin-related protein 3B isoform X9 [Homo sapiens]	1	3.80623	1	1	1	1	289	32.8	7.43	4.25	1
XP_016868037.1	actin-related protein 3C isoform X1 [Homo sapiens]	1	3.92857	1	1	1	1	280	31.2	8.24	4.25	1
XP_011514804.1	actin-related protein 3C isoform X2 [Homo sapiens]	1	4.62185	1	1	1	1	238	27.1	7.44	4.25	1
XP_024302648.1	actin-related protein 3C isoform X3 [Homo sapiens]	1	5.2381	1	1	1	1	210	23.7	5.58	4.25	1
XP_005250100.3	actin-related protein 3C isoform X4 [Homo sapiens]	1	5.26316	1	1	1	1	209	23.6	5.44	4.25	1
XP_011514813.1	actin-related protein 3C isoform X5 [Homo sapiens]	1	5.6701	1	1	1	1	194	21.8	5.25	4.25	1
NP_000017.1	adenylosuccinate lyase isoform a [Homo sapiens]	1	3.92562	1	1	1	1	484	54.9	7.11	3.71	1
NP_001116850.1	adenylosuccinate lyase isoform b [Homo sapiens]	1	4.47059	1	1	1	1	425	48.3	7.78	3.71	1
NP_001304852.1	adenylosuccinate lyase isoform c [Homo sapiens]	1	4.52381	1	1	1	1	420	47.5	7.64	3.71	1
XP_011528279.1	adenylosuccinate lyase isoform X1 [Homo sapiens]	1	3.61217	1	1	1	1	526	59.3	7.09	3.71	1
XP_016884125.1	adenylosuccinate lyase isoform X2 [Homo sapiens]	1	3.7182	1	1	1	1	511	57.6	7.09	3.71	1
XP_011528281.1	adenylosuccinate lyase isoform X3 [Homo sapiens]	1	3.95833	1	1	1	1	480	54.4	7.12	3.71	1
XP_016884126.1	adenylosuccinate lyase isoform X4 [Homo sapiens]	1	4.05117	1	1	1	1	469	53.2	7.11	3.71	1
XP_011528282.1	adenylosuccinate lyase isoform X5 [Homo sapiens]	1	4.06852	1	1	1	1	467	52.8	7.71	3.71	1
XP_024307934.1	adenylosuccinate lyase isoform X6 [Homo sapiens]	1	4.63415	1	1	1	1	410	46.6	7.78	3.71	1
XP_016884127.1	adenylosuccinate lyase isoform X7 [Homo sapiens]	1	5.12129	1	1	1	1	371	41.8	7.02	3.71	1
XP_016884128.1	adenylosuccinate lyase isoform X8 [Homo sapiens]	1	5.77508	1	1	1	1	329	37.4	7.05	3.71	1
NP_000005.2	alpha-2-macroglobulin isoform a precursor [Homo sapiens]	2	0.881954	1	1	1	1	1474	163.2	6.42	0	1
NP_000005.2	alpha-2-macroglobulin isoform a precursor [Homo sapiens]	3	0.881954	1	1	1	1	1474	163.2	6.42	0	1
NP_001334353.1	alpha-2-macroglobulin isoform b [Homo sapiens]	2	0.946143	1	1	1	1	1374	152.4	6.51	0	1
NP_001334353.1	alpha-2-macroglobulin isoform b [Homo sapiens]	3	0.946143	1	1	1	1	1374	152.4	6.51	0	1
NP_001334354.1	alpha-2-macroglobulin isoform c [Homo sapiens]	2	0.981873	1	1	1	1	1324	146.7	6.32	0	1
NP_001334354.1	alpha-2-macroglobulin isoform c [Homo sapiens]	3	0.981873	1	1	1	1	1324	146.7	6.32	0	1
XP_006719119.1	alpha-2-macroglobulin isoform X1 [Homo sapiens]	2	0.859788	1	1	1	1	1512	167.4	6.76	0	1
XP_006719119.1	alpha-2-macroglobulin isoform X1 [Homo sapiens]	3	0.859788	1	1	1	1	1512	167.4	6.76	0	1
NP_004029.2	alpha-amylase 1 precursor [Homo sapiens]	1	3.13112	1	1	1	1	511	57.7	6.93	4.11	1
NP_066188.1	alpha-amylase 2B precursor [Homo sapiens]	1	3.13112	1	1	1	1	511	57.7	7.09	4.11	1
NP_001419.1	alpha-enolase isoform 1 [Homo sapiens]	3	8.52535	2	3	2	1	434	47.1	7.39	10.83	2
NP_001125.1	alpha-fetoprotein isoform 1 precursor [Homo sapiens]	1	1.31363	1	1	1	1	609	68.6	5.68	0	1
NP_001341646.1	alpha-fetoprotein isoform 2 [Homo sapiens]	1	1.77384	1	1	1	1	451	50.7	6.71	0	1
NP_001244289.1	AMP deaminase 2 isoform 1 [Homo sapiens]	1	1.25142	1	1	1	1	879	100.6	6.93	3.11	1
NP_631895.1	AMP deaminase 2 isoform 2 [Homo sapiens]	1	1.37845	1	1	1	1	798	92	6.28	3.11	1
NP_981949.1	AMP deaminase 2 isoform 3 [Homo sapiens]	1	1.44737	1	1	1	1	760	88.1	6.2	3.11	1
NP_001244290.1	AMP deaminase 2 isoform 4 [Homo sapiens]	1	1.44547	1	1	1	1	761	88.2	6.15	3.11	1
NP_001295099.1	AMP deaminase 2 isoform 5 [Homo sapiens]	1	1.36816	1	1	1	1	804	92.9	6.39	3.11	1
XP_024302200.1	AMP deaminase 2 isoform X2 [Homo sapiens]	1	1.41388	1	1	1	1	778	88.2	6.11	3.11	1
NP_055670.1	AP-5 complex subunit zeta-1 [Homo sapiens]	3	2.47831	1	1	1	1	807	88.5	7.01	0	1
XP_016868353.1	AP-5 complex subunit zeta-1 isoform X1 [Homo sapiens]	3	3.0722	1	1	1	1	651	71.3	7.33	0	1
NP_061974.2	apolipoprotein M isoform 1 [Homo sapiens]	1	3.19149	1	1	1	1	188	21.2	6.01	0	1
NP_001243098.1	apolipoprotein M isoform 2 [Homo sapiens]	1	5.17241	1	1	1	1	116	13	7.75	0	1
XP_006715213.1	apolipoprotein M isoform X1 [Homo sapiens]	1	3.84615	1	1	1	1	156	17.6	8.19	0	1
NP_001001937.1	ATP synthase subunit alpha, mitochondrial isoform a precursor [Homo sapiens]	2	6.69078	3	3	3	1	553	59.7	9.13	8.98	3
NP_001001937.1	ATP synthase subunit alpha, mitochondrial isoform a precursor [Homo sapiens]	3	9.04159	4	4	4	1	553	59.7	9.13	13.26	4
NP_001244263.1	ATP synthase subunit alpha, mitochondrial isoform b precursor [Homo sapiens]	1	3.76648	2	2	2	1	531	57.5	9.29	5.91	2
NP_001244263.1	ATP synthase subunit alpha, mitochondrial isoform b precursor [Homo sapiens]	2	3.9548	2	2	2	1	531	57.5	9.29	5.2	2
NP_001244263.1	ATP synthase subunit alpha, mitochondrial isoform b precursor [Homo sapiens]	3	6.40301	3	3	3	1	531	57.5	9.29	9.08	3
NP_001244264.1	ATP synthase subunit alpha, mitochondrial isoform c [Homo sapiens]	2	7.35586	3	3	3	1	503	54.5	8.24	8.98	3
NP_001244264.1	ATP synthase subunit alpha, mitochondrial isoform c [Homo sapiens]	3	7.35586	3	3	3	1	503	54.5	8.24	9.68	3
XP_016881278.1	ATP synthase subunit alpha, mitochondrial isoform X1 [Homo sapiens]	2	6.31399	3	3	3	1	586	64.1	9.28	8.98	3
XP_016881278.1	ATP synthase subunit alpha, mitochondrial isoform X1 [Homo sapiens]	3	8.53242	4	4	4	1	586	64.1	9.28	13.26	4
NP_001677.2	ATP synthase subunit beta, mitochondrial precursor [Homo sapiens]	1	22.8733	6	7	6	1	529	56.5	5.4	26.08	6
NP_001677.2	ATP synthase subunit beta, mitochondrial precursor [Homo sapiens]	2	14.3667	4	4	4	1	529	56.5	5.4	9.98	4
NP_001677.2	ATP synthase subunit beta, mitochondrial precursor [Homo sapiens]	3	13.6106	4	4	4	1	529	56.5	5.4	12.55	4
NP_004273.1	BAG family molecular chaperone regulator 2 [Homo sapiens]	1	7.58294	2	3	2	1	211	23.8	6.7	8.86	2
NP_004273.1	BAG family molecular chaperone regulator 2 [Homo sapiens]	2	27.9621	4	5	4	1	211	23.8	6.7	8.56	4
NP_004273.1	BAG family molecular chaperone regulator 2 [Homo sapiens]	3	7.58294	2	4	2	1	211	23.8	6.7	11.84	2
XP_005249547.1	BAG family molecular chaperone regulator 2 isoform X1 [Homo sapiens]	2	24.1573	2	2	2	1	178	20.2	6.29	4.54	2
NP_001488.2	beta-1,4-galactosyltransferase 1 [Homo sapiens]	1	2.01005	1	1	1	1	398	43.9	8.65	2.41	1
XP_005251497.1	beta-1,4-galactosyltransferase 1 isoform X1 [Homo sapiens]	1	2.2409	1	1	1	1	357	39.3	9.07	2.41	1
NP_004767.1	beta-1,4-galactosyltransferase 5 [Homo sapiens]	1	2.06186	1	1	1	1	388	45.1	8.15	2.41	1
NP_001017992.1	beta-actin-like protein 2 [Homo sapiens]	1	6.91489	2	3	0	0	376	42	5.59	8.31	2
NP_001017992.1	beta-actin-like protein 2 [Homo sapiens]	2	4.78723	1	1	0	0	376	42	5.59	3.03	1
NP_001017992.1	beta-actin-like protein 2 [Homo sapiens]	3	11.1702	3	4	0	0	376	42	5.59	9.7	3
NP_001210.1	calumenin isoform a precursor [Homo sapiens]	1	4.12698	1	1	1	1	315	37.1	4.64	4	1
NP_001210.1	calumenin isoform a precursor [Homo sapiens]	2	4.12698	1	1	1	1	315	37.1	4.64	3.89	1
NP_001210.1	calumenin isoform a precursor [Homo sapiens]	3	4.12698	1	1	1	1	315	37.1	4.64	3.46	1
NP_001124146.1	calumenin isoform b precursor [Homo sapiens]	1	4.12698	1	1	1	1	315	37.1	4.59	4	1
NP_001124146.1	calumenin isoform b precursor [Homo sapiens]	2	4.12698	1	1	1	1	315	37.1	4.59	3.89	1
NP_001124146.1	calumenin isoform b precursor [Homo sapiens]	3	4.12698	1	1	1	1	315	37.1	4.59	3.46	1
NP_001186600.1	calumenin isoform c precursor [Homo sapiens]	1	4.02477	1	1	1	1	323	38	4.63	4	1
NP_001186600.1	calumenin isoform c precursor [Homo sapiens]	2	4.02477	1	1	1	1	323	38	4.63	3.89	1
NP_001186600.1	calumenin isoform c precursor [Homo sapiens]	3	4.02477	1	1	1	1	323	38	4.63	3.46	1
NP_001186601.1	calumenin isoform d precursor [Homo sapiens]	1	4.02477	1	1	1	1	323	38.1	4.58	4	1
NP_001186601.1	calumenin isoform d precursor [Homo sapiens]	2	4.02477	1	1	1	1	323	38.1	4.58	3.89	1
NP_001186601.1	calumenin isoform d precursor [Homo sapiens]	3	4.02477	1	1	1	1	323	38.1	4.58	3.46	1
XP_016868148.1	calumenin isoform X1 [Homo sapiens]	1	7.92683	1	1	1	1	164	19.4	4.51	4	1
XP_016868148.1	calumenin isoform X1 [Homo sapiens]	2	7.92683	1	1	1	1	164	19.4	4.51	3.89	1
XP_016868148.1	calumenin isoform X1 [Homo sapiens]	3	7.92683	1	1	1	1	164	19.4	4.51	3.46	1
Capsid	Capsid	1	34.5455	8	11	8	1	275	30.9	10.08	36.66	8
Capsid	Capsid	2	36.7273	9	12	9	1	275	30.9	10.08	38.06	9
Capsid	Capsid	3	30.5455	7	9	7	1	275	30.9	10.08	30.52	7
NP_000086.2	cartilage oligomeric matrix protein precursor [Homo sapiens]	1	1.321	1	1	1	1	757	82.8	4.6	2.47	1
NP_203528.2	cilia- and flagella-associated protein 91 isoform 1 [Homo sapiens]	3	1.43416	1	1	1	1	767	89.9	8.66	0	1
NP_001307245.1	cilia- and flagella-associated protein 91 isoform 2 [Homo sapiens]	3	1.47256	1	1	1	1	747	87.5	8.7	0	1
NP_001307246.1	cilia- and flagella-associated protein 91 isoform 3 [Homo sapiens]	3	1.56028	1	1	1	1	705	82.8	8.53	0	1
NP_001307247.1	cilia- and flagella-associated protein 91 isoform 4 [Homo sapiens]	3	1.71607	1	1	1	1	641	75.1	7.4	0	1
XP_011511579.1	cilia- and flagella-associated protein 91 isoform X1 [Homo sapiens]	3	1.71607	1	1	1	1	641	75	7.4	0	1
NP_001182484.1	clathrin interactor 1 isoform 1 [Homo sapiens]	2	2.17729	1	1	1	1	643	70.3	6.58	4	1
NP_055481.1	clathrin interactor 1 isoform 2 [Homo sapiens]	2	2.24	1	1	1	1	625	68.2	6.42	4	1
NP_001182485.1	clathrin interactor 1 isoform 3 [Homo sapiens]	2	2.24	1	1	1	1	625	68.1	6.42	4	1
XP_011533003.1	clathrin interactor 1 isoform X1 [Homo sapiens]	2	2.61194	1	1	1	1	536	59.2	6.27	4	1
XP_016865576.1	clathrin interactor 1 isoform X2 [Homo sapiens]	2	2.7027	1	1	1	1	518	57.2	6.11	4	1
XP_016865577.1	clathrin interactor 1 isoform X3 [Homo sapiens]	2	2.99145	1	1	1	1	468	51.5	6.1	4	1
NP_001824.1	clathrin light chain A isoform a [Homo sapiens]	1	9.63303	1	1	1	1	218	23.6	4.53	4.09	1
NP_001824.1	clathrin light chain A isoform a [Homo sapiens]	3	9.63303	1	1	1	1	218	23.6	4.53	3.86	1
NP_001171691.1	clathrin light chain A isoform f [Homo sapiens]	1	12.6506	1	1	1	1	166	17.7	4.64	4.09	1
NP_001171691.1	clathrin light chain A isoform f [Homo sapiens]	3	12.6506	1	1	1	1	166	17.7	4.64	3.86	1
NP_001298135.1	clathrin light chain A isoform j [Homo sapiens]	1	20.7921	1	1	1	1	101	11.7	5.63	4.09	1
NP_001298135.1	clathrin light chain A isoform j [Homo sapiens]	3	20.7921	1	1	1	1	101	11.7	5.63	3.86	1
XP_024303177.1	clathrin light chain A isoform X3 [Homo sapiens]	1	15	1	1	1	1	140	16.3	5.06	4.09	1
XP_024303177.1	clathrin light chain A isoform X3 [Homo sapiens]	3	15	1	1	1	1	140	16.3	5.06	3.86	1
NP_008938.2	cleavage and polyadenylation specificity factor subunit 6 isoform 1 [Homo sapiens]	1	4.53721	1	3	1	1	551	59.2	7.15	15.25	1
NP_008938.2	cleavage and polyadenylation specificity factor subunit 6 isoform 1 [Homo sapiens]	2	4.53721	1	1	1	1	551	59.2	7.15	5.78	1
NP_001287876.1	cleavage and polyadenylation specificity factor subunit 6 isoform 2 [Homo sapiens]	2	4.2517	1	1	1	1	588	63.4	7.71	5.78	1
NP_001287876.1	cleavage and polyadenylation specificity factor subunit 6 isoform 2 [Homo sapiens]	3	4.2517	1	3	1	1	588	63.4	7.71	15.25	1
XP_005268645.1	cleavage and polyadenylation specificity factor subunit 6 isoform X1 [Homo sapiens]	2	4.24448	1	1	1	1	589	63.6	7.97	5.78	1
XP_005268645.1	cleavage and polyadenylation specificity factor subunit 6 isoform X1 [Homo sapiens]	3	4.24448	1	3	1	1	589	63.6	7.97	15.25	1
XP_005268647.1	cleavage and polyadenylation specificity factor subunit 6 isoform X2 [Homo sapiens]	2	4.52899	1	1	1	1	552	59.3	7.37	5.78	1
XP_005268647.1	cleavage and polyadenylation specificity factor subunit 6 isoform X2 [Homo sapiens]	3	4.52899	1	3	1	1	552	59.3	7.37	15.25	1
NP_079087.3	cleavage and polyadenylation specificity factor subunit 7 isoform 1 [Homo sapiens]	2	4.86381	1	3	1	1	514	56.3	8.87	12.76	1
NP_079087.3	cleavage and polyadenylation specificity factor subunit 7 isoform 1 [Homo sapiens]	3	7.393	2	5	2	1	514	56.3	8.87	22.58	2
NP_001203.1	complement component 1 Q subcomponent-binding protein, mitochondrial precursor [Homo sapiens]	1	10.6383	1	2	1	1	282	31.3	4.84	8.01	1
NP_001203.1	complement component 1 Q subcomponent-binding protein, mitochondrial precursor [Homo sapiens]	2	10.6383	1	1	1	1	282	31.3	4.84	4	1
NP_001203.1	complement component 1 Q subcomponent-binding protein, mitochondrial precursor [Homo sapiens]	3	10.6383	1	1	1	1	282	31.3	4.84	4.27	1
NP_000057.2	complement component C8 beta chain isoform 1 preproprotein [Homo sapiens]	1	1.86125	1	1	1	1	591	67	8.13	3.46	1
NP_001265472.1	complement component C8 beta chain isoform 2 [Homo sapiens]	1	2.04082	1	1	1	1	539	61.3	7.74	3.46	1
NP_001265473.1	complement component C8 beta chain isoform 3 [Homo sapiens]	1	2.0794	1	1	1	1	529	60.1	7.77	3.46	1
XP_016857724.1	complement component C8 beta chain isoform X1 [Homo sapiens]	1	1.86125	1	1	1	1	591	66.9	8.07	3.46	1
NP_835739.1	cysteine protease ATG4C [Homo sapiens]	2	5.45852	1	1	1	1	458	52.5	5.97	2.93	1
XP_011540615.1	cysteine protease ATG4C isoform X2 [Homo sapiens]	2	5.91017	1	1	1	1	423	48.2	6.3	2.93	1
XP_016858090.1	cysteine protease ATG4C isoform X3 [Homo sapiens]	2	5.98086	1	1	1	1	418	47.8	5.47	2.93	1
NP_003357.2	cytochrome b-c1 complex subunit 2, mitochondrial precursor [Homo sapiens]	1	3.53201	1	1	1	1	453	48.4	8.63	4.09	1
NP_003357.2	cytochrome b-c1 complex subunit 2, mitochondrial precursor [Homo sapiens]	2	3.53201	1	1	1	1	453	48.4	8.63	4.44	1
NP_005995.2	cytochrome b-c1 complex subunit 6, mitochondrial isoform 1 precursor [Homo sapiens]	3	19.7802	1	1	1	1	91	10.7	4.44	3.62	1
NP_001284494.1	cytochrome b-c1 complex subunit 6, mitochondrial isoform 2 precursor [Homo sapiens]	3	21.1765	1	1	1	1	85	9.9	5.45	3.62	1
NP_001284495.1	cytochrome b-c1 complex subunit 6, mitochondrial isoform 3 precursor [Homo sapiens]	3	21.9512	1	1	1	1	82	9.6	4.73	3.62	1
NP_006614.2	D-3-phosphoglycerate dehydrogenase [Homo sapiens]	1	5.62852	2	2	2	1	533	56.6	6.71	6.36	2
XP_011539528.1	D-3-phosphoglycerate dehydrogenase isoform X1 [Homo sapiens]	1	4.94234	2	2	2	1	607	64.7	6.87	6.36	2
XP_011539529.1	D-3-phosphoglycerate dehydrogenase isoform X2 [Homo sapiens]	1	1.54905	1	1	1	1	581	61.5	7.03	2.72	1
XP_011539530.1	D-3-phosphoglycerate dehydrogenase isoform X3 [Homo sapiens]	1	1.57895	1	1	1	1	570	60.5	7.03	2.72	1
XP_011539533.1	D-3-phosphoglycerate dehydrogenase isoform X4 [Homo sapiens]	1	2.06897	1	1	1	1	435	46.5	7.72	2.72	1
NP_444513.1	dermcidin isoform 1 preproprotein [Homo sapiens]	1	25.4545	2	2	2	1	110	11.3	6.54	7.75	2
NP_001287783.1	dermcidin isoform 2 preproprotein [Homo sapiens]	1	11.5702	1	1	1	1	121	12.4	7.97	4.46	1
NP_008835.5	DNA-dependent protein kinase catalytic subunit isoform 1 [Homo sapiens]	2	0.339147	1	1	1	1	4128	468.8	7.12	0	1
NP_001075109.1	DNA-dependent protein kinase catalytic subunit isoform 2 [Homo sapiens]	2	0.341713	1	1	1	1	4097	465.2	7.17	0	1
NP_001530.1	dnaJ homolog subfamily A member 1 isoform 1 [Homo sapiens]	2	4.78589	1	1	1	1	397	44.8	7.08	5.63	1
NP_001303963.1	dolichol-phosphate mannosyltransferase subunit 1 isoform 1 [Homo sapiens]	1	11.1864	2	2	2	1	295	33.3	9.14	6.13	2
NP_001303964.1	dolichol-phosphate mannosyltransferase subunit 1 isoform 2 [Homo sapiens]	1	11.4983	2	2	2	1	287	32.4	9.13	6.13	2
NP_003850.1	dolichol-phosphate mannosyltransferase subunit 1 isoform 3 [Homo sapiens]	1	12.6923	2	2	2	1	260	29.6	9.57	6.13	2
NP_001303965.1	dolichol-phosphate mannosyltransferase subunit 1 isoform 4 [Homo sapiens]	1	4.64135	1	1	1	1	237	27.2	9.5	3.13	1
E1-V5	E1-V5	1	54.1667	17	49	17	1	456	49.2	6.73	184.1	17
E1-V5	E1-V5	2	54.1667	17	65	17	1	456	49.2	6.73	233.5	17
E1-V5	E1-V5	3	59.8684	18	55	18	1	456	49.2	6.73	204.04	18
E2	E2	1	40.4255	16	61	16	1	423	46.8	8.44	214.6	16
E2	E2	2	40.8983	17	94	17	1	423	46.8	8.44	325.72	17
E2	E2	3	37.8251	15	72	15	1	423	46.8	8.44	243.45	15
E3	E3	1	49.0909	1	1	1	1	55	5.9	4.44	3.48	1
E3	E3	2	49.0909	1	2	1	1	55	5.9	4.44	8.94	1
E3	E3	3	49.0909	1	1	1	1	55	5.9	4.44	3.99	1
NP_001395.1	elongation factor 1-gamma [Homo sapiens]	1	3.20366	1	1	1	1	437	50.1	6.67	3.32	1
NP_001952.1	elongation factor 2 [Homo sapiens]	1	6.64336	3	3	3	1	858	95.3	6.83	8.9	3
XP_011544230.1	elongation factor Tu, mitochondrial isoform X2 [Homo sapiens]	2	7.96253	2	2	2	1	427	46.8	7.39	7.49	2
NP_003312.3	elongation factor Tu, mitochondrial precursor [Homo sapiens]	1	2.63736	1	1	1	1	455	49.8	7.61	4.3	1
NP_003312.3	elongation factor Tu, mitochondrial precursor [Homo sapiens]	2	10.1099	3	3	3	1	455	49.8	7.61	12.02	3
NP_003290.1	endoplasmin precursor [Homo sapiens]	2	1.74346	1	1	1	1	803	92.4	4.84	3.82	1
XP_016873887.1	fermitin family homolog 3 isoform X2 [Homo sapiens]	1	1.35747	1	1	1	1	663	75.4	6.77	2.4	1
XP_011543597.1	fermitin family homolog 3 isoform X3 [Homo sapiens]	1	1.84805	1	1	1	1	487	55.3	6.42	2.4	1
XP_016873888.1	fermitin family homolog 3 isoform X4 [Homo sapiens]	1	1.86335	1	1	1	1	483	54.7	6.19	2.4	1
NP_848537.1	fermitin family homolog 3 long form [Homo sapiens]	1	1.34933	1	1	1	1	667	75.9	6.98	2.4	1
XP_016882862.1	fibrillin-3 isoform X2 [Homo sapiens]	2	0.860523	1	1	1	1	2789	298.1	5.08	3.47	1
XP_016882863.1	fibrillin-3 isoform X3 [Homo sapiens]	2	0.864242	1	1	1	1	2777	297.1	5.06	3.47	1
XP_016882864.1	fibrillin-3 isoform X4 [Homo sapiens]	2	0.867052	1	1	1	1	2768	295.9	5.1	3.47	1
XP_016882865.1	fibrillin-3 isoform X5 [Homo sapiens]	2	0.867679	1	1	1	1	2766	295.5	5.08	3.47	1
XP_016882866.1	fibrillin-3 isoform X6 [Homo sapiens]	2	1.23203	1	1	1	1	1948	209.7	4.84	3.47	1
XP_016882867.1	fibrillin-3 isoform X7 [Homo sapiens]	2	1.5047	1	1	1	1	1595	171.8	4.92	3.47	1
XP_016882868.1	fibrillin-3 isoform X8 [Homo sapiens]	2	0.84181	1	1	1	1	2851	304.3	5.06	3.47	1
NP_115823.3	fibrillin-3 precursor [Homo sapiens]	2	0.854397	1	1	1	1	2809	300.1	5.07	3.47	1
NP_006478.2	fibulin-1 isoform A precursor [Homo sapiens]	1	1.59011	1	1	1	1	566	61.5	4.97	2.37	1
NP_006476.2	fibulin-1 isoform B precursor [Homo sapiens]	1	1.4975	1	1	1	1	601	65.4	5.1	2.37	1
NP_001987.2	fibulin-1 isoform C precursor [Homo sapiens]	1	1.31772	1	1	1	1	683	74.4	5.29	2.37	1
NP_006477.2	fibulin-1 isoform D precursor [Homo sapiens]	1	1.28023	1	1	1	1	703	77.2	5.26	2.37	1
NP_001342494.1	fructose-bisphosphate aldolase A isoform 1 [Homo sapiens]	1	7.41758	2	2	2	1	364	39.4	8.09	5.57	2
NP_001230106.1	fructose-bisphosphate aldolase A isoform 2 [Homo sapiens]	1	6.45933	2	2	2	1	418	45.2	8.25	5.57	2
NP_001966.1	gamma-enolase [Homo sapiens]	3	5.06912	1	1	1	1	434	47.2	5.03	3.28	1
NP_000168.1	gelsolin isoform a precursor [Homo sapiens]	1	6.64962	4	6	4	1	782	85.6	6.28	20.09	4
NP_001121134.1	gelsolin isoform b [Homo sapiens]	1	7.11354	4	6	4	1	731	80.6	5.85	20.09	4
NP_001339992.1	gelsolin isoform c [Homo sapiens]	1	7.00809	4	6	4	1	742	81.9	5.85	20.09	4
NP_001244958.1	gelsolin isoform d [Homo sapiens]	1	6.95187	4	6	4	1	748	82.5	5.63	20.09	4
NP_001244959.1	gelsolin isoform e [Homo sapiens]	1	7.03654	4	6	4	1	739	81.4	5.85	20.09	4
NP_001121135.2	gelsolin isoform f [Homo sapiens]	1	6.77966	4	6	4	1	767	84.7	5.83	20.09	4
NP_001340005.1	gelsolin isoform g [Homo sapiens]	1	6.88742	4	6	4	1	755	83.3	5.85	20.09	4
NP_001340007.1	gelsolin isoform h [Homo sapiens]	1	5.84795	2	3	2	1	513	56	5.39	11.32	2
XP_024303290.1	gelsolin isoform X1 [Homo sapiens]	1	6.66667	4	6	4	1	780	86.1	5.83	20.09	4
XP_011516887.1	gelsolin isoform X2 [Homo sapiens]	1	6.83311	4	6	4	1	761	83.8	5.63	20.09	4
XP_016870134.1	gelsolin isoform X3 [Homo sapiens]	1	6.91489	4	6	4	1	752	82.8	5.85	20.09	4
XP_011516896.1	gelsolin isoform X6 [Homo sapiens]	1	5.2356	2	3	2	1	573	62.8	5.82	11.32	2
XP_024306498.1	granulins isoform X1 [Homo sapiens]	3	7.4199	4	10	4	1	593	63.5	6.83	37.36	4
NP_006316.1	GTP-binding nuclear protein Ran isoform 1 [Homo sapiens]	1	6.48148	1	1	1	1	216	24.4	7.49	3.42	1
NP_001287725.1	GTP-binding nuclear protein Ran isoform 2 [Homo sapiens]	1	10.9375	1	1	1	1	128	14.7	6.32	3.42	1
XP_016875261.1	GTP-binding nuclear protein Ran isoform X1 [Homo sapiens]	1	6.30631	1	1	1	1	222	25.3	8.41	3.42	1
XP_016875262.1	GTP-binding nuclear protein Ran isoform X2 [Homo sapiens]	1	10.4478	1	1	1	1	134	15.7	8.06	3.42	1
NP_005337.2	heat shock 70 kDa protein 1B [Homo sapiens]	1	16.6927	9	11	6	1	641	70	5.66	31.5	9
NP_005337.2	heat shock 70 kDa protein 1B [Homo sapiens]	2	23.7129	11	17	9	1	641	70	5.66	62.68	11
NP_005337.2	heat shock 70 kDa protein 1B [Homo sapiens]	3	20.4368	9	13	8	1	641	70	5.66	44.39	9
NP_005518.3	heat shock 70 kDa protein 1-like [Homo sapiens]	1	8.73635	5	5	2	1	641	70.3	6.02	14.75	5
NP_005518.3	heat shock 70 kDa protein 1-like [Homo sapiens]	2	9.20437	5	7	3	1	641	70.3	6.02	21.89	5
NP_005518.3	heat shock 70 kDa protein 1-like [Homo sapiens]	3	8.11232	4	5	3	1	641	70.3	6.02	16.62	4
NP_002145.3	heat shock 70 kDa protein 4 [Homo sapiens]	1	1.66667	1	1	1	1	840	94.3	5.19	4.52	1
NP_055093.2	heat shock 70 kDa protein 4L isoform 1 [Homo sapiens]	1	1.66865	1	1	1	1	839	94.5	5.88	4.52	1
NP_001304310.1	heat shock 70 kDa protein 4L isoform 2 [Homo sapiens]	1	1.6092	1	1	1	1	870	97.6	5.95	4.52	1
NP_001304311.1	heat shock 70 kDa protein 4L isoform 3 [Homo sapiens]	1	1.72202	1	1	1	1	813	91.9	6.09	4.52	1
NP_001304312.1	heat shock 70 kDa protein 4L isoform 4 [Homo sapiens]	1	1.75439	1	1	1	1	798	89.9	5.94	4.52	1
XP_011530047.1	heat shock 70 kDa protein 4L isoform X1 [Homo sapiens]	1	3.04348	1	1	1	1	460	51.3	7.25	4.52	1
NP_002146.2	heat shock 70 kDa protein 6 [Homo sapiens]	1	11.5086	7	9	0	0	643	71	6.14	25.54	7
NP_002146.2	heat shock 70 kDa protein 6 [Homo sapiens]	2	9.79782	6	11	0	0	643	71	6.14	36.18	6
NP_002146.2	heat shock 70 kDa protein 6 [Homo sapiens]	3	8.8647	4	7	3	1	643	71	6.14	24.37	4
NP_694881.1	heat shock cognate 71 kDa protein isoform 2 [Homo sapiens]	2	28.1947	13	25	12	1	493	53.5	5.86	87.35	13
NP_694881.1	heat shock cognate 71 kDa protein isoform 2 [Homo sapiens]	3	30.2231	10	18	9	1	493	53.5	5.86	67.11	10
XP_011541100.1	heat shock cognate 71 kDa protein isoform X1 [Homo sapiens]	2	30.3406	16	28	14	1	646	70.9	5.52	99.16	16
XP_011541100.1	heat shock cognate 71 kDa protein isoform X1 [Homo sapiens]	3	30.4954	12	20	11	1	646	70.9	5.52	75.73	12
NP_006635.2	heat shock protein 105 kDa isoform 1 [Homo sapiens]	1	1.6317	1	1	1	1	858	96.8	5.39	4.52	1
NP_001273432.1	heat shock protein 105 kDa isoform 2 [Homo sapiens]	1	1.7199	1	1	1	1	814	92.1	5.55	4.52	1
NP_001273433.1	heat shock protein 105 kDa isoform 3 [Homo sapiens]	1	1.62791	1	1	1	1	860	97.4	5.72	4.52	1
NP_001273434.1	heat shock protein 105 kDa isoform 4 [Homo sapiens]	1	1.79028	1	1	1	1	782	88.8	5.6	4.52	1
NP_001336633.1	heat shock protein 105 kDa isoform 5 [Homo sapiens]	1	1.64512	1	1	1	1	851	95.9	5.44	4.52	1
XP_011533189.1	heat shock protein 105 kDa isoform X1 [Homo sapiens]	1	1.64127	1	1	1	1	853	96.5	5.83	4.52	1
XP_005266293.1	heat shock protein 105 kDa isoform X2 [Homo sapiens]	1	1.71569	1	1	1	1	816	92.7	6.04	4.52	1
XP_016875851.1	heat shock protein 105 kDa isoform X3 [Homo sapiens]	1	1.73053	1	1	1	1	809	91.8	6.19	4.52	1
XP_016875852.1	heat shock protein 105 kDa isoform X4 [Homo sapiens]	1	1.73482	1	1	1	1	807	91.2	5.66	4.52	1
XP_011533190.1	heat shock protein 105 kDa isoform X5 [Homo sapiens]	1	1.79487	1	1	1	1	780	88.2	5.29	4.52	1
XP_016875853.1	heat shock protein 105 kDa isoform X6 [Homo sapiens]	1	1.90217	1	1	1	1	736	83.4	5.45	4.52	1
NP_001017963.2	heat shock protein HSP 90-alpha isoform 1 [Homo sapiens]	2	1.40515	1	1	1	1	854	98.1	5.16	3.41	1
NP_001017963.2	heat shock protein HSP 90-alpha isoform 1 [Homo sapiens]	3	1.40515	1	1	1	1	854	98.1	5.16	3.66	1
NP_005339.3	heat shock protein HSP 90-alpha isoform 2 [Homo sapiens]	2	1.63934	1	1	1	1	732	84.6	5.02	3.41	1
NP_005339.3	heat shock protein HSP 90-alpha isoform 2 [Homo sapiens]	3	1.63934	1	1	1	1	732	84.6	5.02	3.66	1
XP_011535020.1	heat shock protein HSP 90-alpha isoform X1 [Homo sapiens]	2	1.4068	1	1	1	1	853	98	5.16	3.41	1
XP_011535020.1	heat shock protein HSP 90-alpha isoform X1 [Homo sapiens]	3	1.4068	1	1	1	1	853	98	5.16	3.66	1
NP_001258899.1	heat shock protein HSP 90-beta isoform a [Homo sapiens]	2	1.65746	1	1	1	1	724	83.2	5.03	3.41	1
NP_001258899.1	heat shock protein HSP 90-beta isoform a [Homo sapiens]	3	1.65746	1	1	1	1	724	83.2	5.03	3.66	1
NP_001258901.1	heat shock protein HSP 90-beta isoform c [Homo sapiens]	2	1.68067	1	1	1	1	714	82.3	5.06	3.41	1
NP_001258901.1	heat shock protein HSP 90-beta isoform c [Homo sapiens]	3	1.68067	1	1	1	1	714	82.3	5.06	3.66	1
NP_068814.2	heat shock-related 70 kDa protein 2 [Homo sapiens]	1	14.241	9	11	6	1	639	70	5.74	33.55	9
NP_068814.2	heat shock-related 70 kDa protein 2 [Homo sapiens]	2	9.85915	7	10	5	1	639	70	5.74	29.69	7
NP_068814.2	heat shock-related 70 kDa protein 2 [Homo sapiens]	3	6.41628	3	5	2	1	639	70	5.74	18.28	3
NP_001013653.1	heterogeneous nuclear ribonucleoprotein C-like 1 [Homo sapiens]	1	4.09556	1	1	1	1	293	32.1	5.06	2.79	1
NP_001130033.3	heterogeneous nuclear ribonucleoprotein C-like 2 [Homo sapiens]	1	4.09556	1	1	1	1	293	32.1	5.44	2.79	1
NP_001289480.1	heterogeneous nuclear ribonucleoprotein C-like 4 [Homo sapiens]	1	4.09556	1	1	1	1	293	32	5.68	2.79	1
NP_001091677.1	heterogeneous nuclear ribonucleoprotein F [Homo sapiens]	2	4.09639	1	1	1	1	415	45.6	5.58	2.29	1
NP_005511.1	heterogeneous nuclear ribonucleoprotein H [Homo sapiens]	1	3.78619	1	1	1	1	449	49.2	6.3	3.56	1
NP_005511.1	heterogeneous nuclear ribonucleoprotein H [Homo sapiens]	2	3.78619	1	1	1	1	449	49.2	6.3	2.24	1
XP_005265952.1	heterogeneous nuclear ribonucleoprotein H isoform X1 [Homo sapiens]	1	3.60169	1	1	1	1	472	51.2	6.8	3.56	1
XP_005265952.1	heterogeneous nuclear ribonucleoprotein H isoform X1 [Homo sapiens]	2	3.60169	1	1	1	1	472	51.2	6.8	2.24	1
XP_011532849.1	heterogeneous nuclear ribonucleoprotein H isoform X2 [Homo sapiens]	1	3.67965	1	1	1	1	462	50.2	6.8	3.56	1
XP_011532849.1	heterogeneous nuclear ribonucleoprotein H isoform X2 [Homo sapiens]	2	3.67965	1	1	1	1	462	50.2	6.8	2.24	1
XP_016864903.1	heterogeneous nuclear ribonucleoprotein H isoform X3 [Homo sapiens]	1	3.76106	1	1	1	1	452	49.1	6.92	3.56	1
XP_016864903.1	heterogeneous nuclear ribonucleoprotein H isoform X3 [Homo sapiens]	2	3.76106	1	1	1	1	452	49.1	6.92	2.24	1
XP_016864907.1	heterogeneous nuclear ribonucleoprotein H isoform X5 [Homo sapiens]	1	3.87244	1	1	1	1	439	48.2	6.3	3.56	1
XP_016864907.1	heterogeneous nuclear ribonucleoprotein H isoform X5 [Homo sapiens]	2	3.87244	1	1	1	1	439	48.2	6.3	2.24	1
XP_016864908.1	heterogeneous nuclear ribonucleoprotein H isoform X6 [Homo sapiens]	1	3.9627	1	1	1	1	429	47.1	6.34	3.56	1
XP_016864908.1	heterogeneous nuclear ribonucleoprotein H isoform X6 [Homo sapiens]	2	3.9627	1	1	1	1	429	47.1	6.34	2.24	1
NP_001027565.1	heterogeneous nuclear ribonucleoprotein H2 [Homo sapiens]	1	3.78619	1	1	1	1	449	49.2	6.3	3.56	1
NP_001027565.1	heterogeneous nuclear ribonucleoprotein H2 [Homo sapiens]	2	3.78619	1	1	1	1	449	49.2	6.3	2.24	1
NP_001070911.1	heterogeneous nuclear ribonucleoproteins C1/C2 isoform b [Homo sapiens]	1	4.09556	1	1	1	1	293	32.3	5.08	2.79	1
XP_024305324.1	heterogeneous nuclear ribonucleoproteins C1/C2 isoform X1 [Homo sapiens]	1	3.92157	1	1	1	1	306	33.7	5.08	2.79	1
NP_005310.1	histone H1.2 [Homo sapiens]	1	4.69484	1	1	1	1	213	21.4	10.93	2.65	1
NP_005311.1	histone H1.3 [Homo sapiens]	1	4.52489	1	1	1	1	221	22.3	11.02	2.65	1
NP_005312.1	histone H1.4 [Homo sapiens]	1	4.56621	1	1	1	1	219	21.9	11.03	2.65	1
NP_066403.2	histone H3.2 [Homo sapiens]	1	23.5294	1	1	1	1	136	15.4	11.27	3.2	1
NP_002257.1	importin subunit alpha-1 [Homo sapiens]	2	3.40265	1	1	1	1	529	57.8	5.4	5.05	1
NP_002207.2	inter-alpha-trypsin inhibitor heavy chain H2 precursor [Homo sapiens]	2	3.06554	2	2	2	1	946	106.4	6.86	9.02	2
XP_005265162.1	inter-alpha-trypsin inhibitor heavy chain H3 isoform X1 [Homo sapiens]	2	1.40237	1	1	1	1	927	103.7	5.94	2.35	1
XP_005265162.1	inter-alpha-trypsin inhibitor heavy chain H3 isoform X1 [Homo sapiens]	3	1.40237	1	1	1	1	927	103.7	5.94	2.61	1
NP_002208.3	inter-alpha-trypsin inhibitor heavy chain H3 preproprotein [Homo sapiens]	2	1.46067	1	1	1	1	890	99.8	5.74	2.35	1
NP_002208.3	inter-alpha-trypsin inhibitor heavy chain H3 preproprotein [Homo sapiens]	3	1.46067	1	1	1	1	890	99.8	5.74	2.61	1
NP_001159921.1	inter-alpha-trypsin inhibitor heavy chain H4 isoform 2 precursor [Homo sapiens]	1	1.11111	1	2	1	1	900	99.8	6.47	6.1	1
NP_002268.2	keratin, type I cuticular Ha1 [Homo sapiens]	3	1.68269	1	2	1	1	416	47.2	4.88	4.75	1
NP_002269.3	keratin, type I cuticular Ha2 [Homo sapiens]	3	1.5625	1	2	1	1	448	50.3	4.84	4.75	1
NP_002270.1	keratin, type I cuticular Ha3-II [Homo sapiens]	3	1.73267	1	2	1	1	404	46.2	4.84	4.75	1
XP_011523096.1	keratin, type I cuticular Ha5 isoform X1 [Homo sapiens]	3	1.53846	1	2	1	1	455	50.3	4.91	4.75	1
NP_003762.1	keratin, type I cuticular Ha6 [Homo sapiens]	3	1.49893	1	2	1	1	467	52.2	4.94	4.75	1
NP_003761.3	keratin, type I cuticular Ha7 [Homo sapiens]	3	1.55902	1	2	1	1	449	49.7	4.96	4.75	1
NP_006762.3	keratin, type I cuticular Ha8 [Homo sapiens]	3	1.53509	1	2	1	1	456	50.4	4.84	4.75	1
NP_000412.3	keratin, type I cytoskeletal 10 [Homo sapiens]	2	3.76712	2	2	2	1	584	58.8	5.21	2.99	2
NP_000412.3	keratin, type I cytoskeletal 10 [Homo sapiens]	3	15.7534	8	9	8	1	584	58.8	5.21	24.1	8
XP_005257400.1	keratin, type I cytoskeletal 10 isoform X1 [Homo sapiens]	2	3.52564	2	2	2	1	624	63.3	5.26	2.99	2
XP_005257400.1	keratin, type I cytoskeletal 10 isoform X1 [Homo sapiens]	3	14.7436	8	9	8	1	624	63.3	5.26	24.1	8
NP_705694.2	keratin, type I cytoskeletal 13 isoform a [Homo sapiens]	2	2.62009	1	1	1	1	458	49.5	4.96	0	1
NP_705694.2	keratin, type I cytoskeletal 13 isoform a [Homo sapiens]	3	1.52838	1	2	1	1	458	49.5	4.96	4.75	1
NP_002265.2	keratin, type I cytoskeletal 13 isoform b [Homo sapiens]	2	2.85714	1	1	1	1	420	45.8	4.88	0	1
NP_002265.2	keratin, type I cytoskeletal 13 isoform b [Homo sapiens]	3	1.66667	1	2	1	1	420	45.8	4.88	4.75	1
NP_000517.2	keratin, type I cytoskeletal 14 [Homo sapiens]	3	3.38983	2	3	2	1	472	51.6	5.16	8.07	2
NP_002266.2	keratin, type I cytoskeletal 15 [Homo sapiens]	3	1.53509	1	2	1	1	456	49.2	4.77	4.75	1
XP_011523086.1	keratin, type I cytoskeletal 15 isoform X1 [Homo sapiens]	3	1.51188	1	2	1	1	463	50	4.77	4.75	1
XP_016880103.1	keratin, type I cytoskeletal 15 isoform X2 [Homo sapiens]	3	1.60183	1	2	1	1	437	47.4	4.73	4.75	1
NP_005548.2	keratin, type I cytoskeletal 16 [Homo sapiens]	3	3.38266	2	3	2	1	473	51.2	5.05	8.07	2
NP_000413.1	keratin, type I cytoskeletal 17 [Homo sapiens]	3	1.62037	1	2	1	1	432	48.1	5.02	4.75	1
NP_954657.1	keratin, type I cytoskeletal 18 [Homo sapiens]	3	1.62791	1	2	1	1	430	48	5.45	4.75	1
NP_002267.2	keratin, type I cytoskeletal 19 [Homo sapiens]	3	1.75	1	2	1	1	400	44.1	5.14	4.75	1
NP_061889.2	keratin, type I cytoskeletal 24 [Homo sapiens]	3	1.33333	1	2	1	1	525	55.1	4.96	4.75	1
XP_016879788.1	keratin, type I cytoskeletal 24 isoform X1 [Homo sapiens]	3	1.417	1	2	1	1	494	52.4	5.05	4.75	1
XP_006721802.1	keratin, type I cytoskeletal 24 isoform X2 [Homo sapiens]	3	1.63934	1	2	1	1	427	46.1	4.91	4.75	1
XP_011522762.1	keratin, type I cytoskeletal 24 isoform X3 [Homo sapiens]	3	1.65877	1	2	1	1	422	45.7	4.93	4.75	1
NP_853512.1	keratin, type I cytoskeletal 25 [Homo sapiens]	3	2	1	1	1	1	450	49.3	5.08	3.32	1
XP_011522716.1	keratin, type I cytoskeletal 25 isoform X1 [Homo sapiens]	3	2.00893	1	1	1	1	448	49	5.03	3.32	1
NP_853517.2	keratin, type I cytoskeletal 26 [Homo sapiens]	3	1.92308	1	1	1	1	468	51.9	4.92	3.32	1
NP_853515.2	keratin, type I cytoskeletal 27 [Homo sapiens]	3	1.96078	1	1	1	1	459	49.8	5.05	3.32	1
NP_853513.2	keratin, type I cytoskeletal 28 [Homo sapiens]	3	3.44828	2	3	2	1	464	50.5	5.47	8.07	2
NP_000415.2	keratin, type II cytoskeletal 5 [Homo sapiens]	2	2.0339	1	1	1	1	590	62.3	7.74	3.93	1
NP_000415.2	keratin, type II cytoskeletal 5 [Homo sapiens]	3	2.0339	1	2	1	1	590	62.3	7.74	8.62	1
NP_005546.2	keratin, type II cytoskeletal 6B [Homo sapiens]	2	2.12766	1	1	1	1	564	60	8	3.93	1
NP_005546.2	keratin, type II cytoskeletal 6B [Homo sapiens]	3	2.12766	1	2	1	1	564	60	8	8.62	1
NP_005545.1	keratin, type II cytoskeletal 6C [Homo sapiens]	2	2.12766	1	1	1	1	564	60	8	3.93	1
NP_775109.2	keratin, type II cytoskeletal 6C [Homo sapiens]	2	2.12766	1	1	1	1	564	60	8	3.93	1
NP_005545.1	keratin, type II cytoskeletal 6C [Homo sapiens]	3	2.12766	1	2	1	1	564	60	8	8.62	1
NP_775109.2	keratin, type II cytoskeletal 6C [Homo sapiens]	3	2.12766	1	2	1	1	564	60	8	8.62	1
NP_004684.2	keratin, type II cytoskeletal 75 [Homo sapiens]	2	2.17786	1	1	1	1	551	59.5	7.74	3.93	1
NP_004684.2	keratin, type II cytoskeletal 75 [Homo sapiens]	3	2.17786	1	2	1	1	551	59.5	7.74	8.62	1
NP_787028.1	keratin, type II cytoskeletal 79 [Homo sapiens]	2	2.24299	1	1	1	1	535	57.8	7.2	3.93	1
NP_787028.1	keratin, type II cytoskeletal 79 [Homo sapiens]	3	2.24299	1	2	1	1	535	57.8	7.2	8.62	1
NP_002334.2	lactotransferrin isoform 1 preproprotein [Homo sapiens]	2	1.26761	1	1	1	1	710	78.1	8.12	1.83	1
NP_002334.2	lactotransferrin isoform 1 preproprotein [Homo sapiens]	3	1.69014	1	1	1	1	710	78.1	8.12	2.05	1
NP_001186078.1	lactotransferrin isoform 2 [Homo sapiens]	2	1.35135	1	1	1	1	666	73.1	7.85	1.83	1
NP_001186078.1	lactotransferrin isoform 2 [Homo sapiens]	3	1.8018	1	1	1	1	666	73.1	7.85	2.05	1
NP_001308050.1	lactotransferrin isoform 3 preproprotein [Homo sapiens]	2	1.27119	1	1	1	1	708	77.9	8.12	1.83	1
NP_001308050.1	lactotransferrin isoform 3 preproprotein [Homo sapiens]	3	1.69492	1	1	1	1	708	77.9	8.12	2.05	1
NP_001308051.1	lactotransferrin isoform 4 [Homo sapiens]	2	1.29125	1	1	1	1	697	76.7	8.07	1.83	1
NP_001308051.1	lactotransferrin isoform 4 [Homo sapiens]	3	1.72166	1	1	1	1	697	76.7	8.07	2.05	1
NP_060646.2	leucine-rich repeat LGI family member 2 precursor [Homo sapiens]	3	2.01835	1	2	1	1	545	62.3	6.93	3.58	1
NP_001186040.1	malate dehydrogenase, cytoplasmic isoform 2 [Homo sapiens]	1	4.82955	1	1	1	1	352	38.6	7.71	3.2	1
NP_001186041.1	malate dehydrogenase, cytoplasmic isoform 3 [Homo sapiens]	1	6.93878	1	1	1	1	245	27	9.11	3.2	1
NP_005908.1	malate dehydrogenase, cytoplasmic isoform MDH1 [Homo sapiens]	1	5.08982	1	1	1	1	334	36.4	7.36	3.2	1
NP_005909.2	malate dehydrogenase, mitochondrial isoform 1 precursor [Homo sapiens]	1	4.73373	1	1	1	1	338	35.5	8.68	3.56	1
NP_001269332.1	malate dehydrogenase, mitochondrial isoform 2 precursor [Homo sapiens]	1	5.40541	1	1	1	1	296	30.9	8.43	3.56	1
NP_001269333.1	malate dehydrogenase, mitochondrial isoform 3 [Homo sapiens]	1	6.92641	1	1	1	1	231	24.6	7.99	3.56	1
NP_001303303.1	malate dehydrogenase, peroxisomal isoform MDH1x [Homo sapiens]	1	4.81586	1	1	1	1	353	38.6	7.3	3.2	1
NP_000007.1	medium-chain specific acyl-CoA dehydrogenase, mitochondrial isoform a precursor [Homo sapiens]	1	7.36342	1	1	1	1	421	46.6	8.37	5.77	1
NP_000007.1	medium-chain specific acyl-CoA dehydrogenase, mitochondrial isoform a precursor [Homo sapiens]	3	7.36342	1	1	1	1	421	46.6	8.37	6.53	1
NP_001120800.1	medium-chain specific acyl-CoA dehydrogenase, mitochondrial isoform b precursor [Homo sapiens]	1	7.29412	1	1	1	1	425	47	8.31	5.77	1
NP_001120800.1	medium-chain specific acyl-CoA dehydrogenase, mitochondrial isoform b precursor [Homo sapiens]	3	7.29412	1	1	1	1	425	47	8.31	6.53	1
NP_001272971.1	medium-chain specific acyl-CoA dehydrogenase, mitochondrial isoform c [Homo sapiens]	1	8.05195	1	1	1	1	385	42.4	6.43	5.77	1
NP_001272971.1	medium-chain specific acyl-CoA dehydrogenase, mitochondrial isoform c [Homo sapiens]	3	8.05195	1	1	1	1	385	42.4	6.43	6.53	1
NP_001272972.1	medium-chain specific acyl-CoA dehydrogenase, mitochondrial isoform d precursor [Homo sapiens]	1	6.82819	1	1	1	1	454	50.2	7.8	5.77	1
NP_001272972.1	medium-chain specific acyl-CoA dehydrogenase, mitochondrial isoform d precursor [Homo sapiens]	3	6.82819	1	1	1	1	454	50.2	7.8	6.53	1
NP_001272973.1	medium-chain specific acyl-CoA dehydrogenase, mitochondrial isoform e [Homo sapiens]	1	13.3621	1	1	1	1	232	25.6	9	5.77	1
NP_001272973.1	medium-chain specific acyl-CoA dehydrogenase, mitochondrial isoform e [Homo sapiens]	3	13.3621	1	1	1	1	232	25.6	9	6.53	1
NP_077727.3	mimecan isoform 1 [Homo sapiens]	1	2.24719	1	1	1	1	356	40.5	7.99	2.28	1
NP_148935.1	mimecan isoform 2 precursor [Homo sapiens]	1	2.68456	1	1	1	1	298	33.9	5.63	2.28	1
NP_001072992.1	multifunctional protein ADE2 isoform 2 [Homo sapiens]	1	3.52941	1	1	1	1	425	47	7.23	5.06	1
XP_011532668.1	multifunctional protein ADE2 isoform X1 [Homo sapiens]	1	4.03226	1	1	1	1	372	41.6	7.5	5.06	1
NP_001242941.1	myosin-10 isoform 1 [Homo sapiens]	1	0.647733	1	1	1	1	2007	232.4	5.55	2.31	1
NP_001243024.1	myosin-10 isoform 3 [Homo sapiens]	1	0.654912	1	1	1	1	1985	229.9	5.57	2.31	1
XP_011522180.1	myosin-10 isoform X1 [Homo sapiens]	1	0.644841	1	1	1	1	2016	233.3	5.62	2.31	1
XP_011522181.1	myosin-10 isoform X2 [Homo sapiens]	1	0.645161	1	1	1	1	2015	233.2	5.62	2.31	1
XP_011522182.1	myosin-10 isoform X3 [Homo sapiens]	1	0.648056	1	1	1	1	2006	232.2	5.58	2.31	1
XP_016880167.1	myosin-10 isoform X4 [Homo sapiens]	1	0.654582	1	1	1	1	1986	230	5.57	2.31	1
XP_016880171.1	myosin-10 isoform X6 [Homo sapiens]	1	0.657895	1	1	1	1	1976	228.9	5.54	2.31	1
XP_011522177.1	myosin-10 isoform X7 [Homo sapiens]	1	0.638193	1	1	1	1	2037	235.7	5.6	2.31	1
NP_002465.1	myosin-11 isoform SM1A [Homo sapiens]	1	0.760649	1	1	1	1	1972	227.2	5.5	5.52	1
NP_001035203.1	myosin-11 isoform SM1B [Homo sapiens]	1	0.757959	1	1	1	1	1979	227.9	5.5	5.52	1
NP_074035.1	myosin-11 isoform SM2A [Homo sapiens]	1	0.773994	1	1	1	1	1938	223.4	5.53	5.52	1
NP_001035202.1	myosin-11 isoform SM2B [Homo sapiens]	1	0.771208	1	1	1	1	1945	224.2	5.53	5.52	1
XP_011520804.1	myosin-11 isoform X2 [Homo sapiens]	1	0.777605	1	1	1	1	1929	222.5	5.54	5.52	1
XP_016884294.1	myosin-9 isoform X1 [Homo sapiens]	1	1.47959	2	2	2	1	1960	226.4	5.6	9.3	2
NP_065846.1	neuroligin-2 precursor [Homo sapiens]	2	1.79641	1	9	1	1	835	90.8	6.18	19.26	1
XP_005267462.1	nidogen-2 isoform X1 [Homo sapiens]	1	0.927247	1	1	1	1	1402	154.2	5.26	3	1
XP_005267463.1	nidogen-2 isoform X2 [Homo sapiens]	1	0.960118	1	1	1	1	1354	149.5	5.24	3	1
XP_005267464.1	nidogen-2 isoform X3 [Homo sapiens]	1	0.979653	1	1	1	1	1327	146.4	5.26	3	1
NP_031387.3	nidogen-2 precursor [Homo sapiens]	1	0.945455	1	1	1	1	1375	151.2	5.29	3	1
nsP1	nsP1	1	15.1402	5	7	5	1	535	60.7	6.76	24.9	5
nsP1	nsP1	2	21.8692	9	12	9	1	535	60.7	6.76	37.81	9
nsP1	nsP1	3	17.1963	7	9	7	1	535	60.7	6.76	29.97	7
NP_000690.1	pancreatic alpha-amylase precursor [Homo sapiens]	1	3.13112	1	1	1	1	511	57.7	7.05	4.11	1
NP_066953.1	peptidyl-prolyl cis-trans isomerase A isoform 1 [Homo sapiens]	1	7.87879	1	2	1	1	165	18	7.81	6.91	1
NP_001287910.1	peptidyl-prolyl cis-trans isomerase A isoform 2 [Homo sapiens]	1	12.381	1	2	1	1	105	11.4	7.9	6.91	1
XP_024302576.1	peptidyl-prolyl cis-trans isomerase A isoform X1 [Homo sapiens]	1	8.07453	1	2	1	1	161	17.7	8.94	6.91	1
XP_005274495.1	peroxiredoxin-4 isoform X1 [Homo sapiens]	1	4.28016	1	1	1	1	257	29.3	5.69	2.7	1
NP_006397.1	peroxiredoxin-4 precursor [Homo sapiens]	1	4.05904	1	1	1	1	271	30.5	6.29	2.7	1
NP_113626.1	peroxisomal NADH pyrophosphatase NUDT12 isoform 1 [Homo sapiens]	3	3.8961	1	1	1	1	462	52	6.83	3.21	1
XP_005272154.1	peroxisomal NADH pyrophosphatase NUDT12 isoform X2 [Homo sapiens]	3	4.05405	1	1	1	1	444	50	6.79	3.21	1
NP_000282.1	phosphoglycerate kinase 1 [Homo sapiens]	1	19.1847	5	7	5	1	417	44.6	8.1	26.66	5
NP_620061.2	phosphoglycerate kinase 2 [Homo sapiens]	1	3.59712	1	1	1	1	417	44.8	8.54	3.46	1
NP_002620.1	phosphoglycerate mutase 1 isoform 1 [Homo sapiens]	1	18.8976	3	3	3	1	254	28.8	7.18	10.09	3
NP_001304008.1	phosphoglycerate mutase 1 isoform 2 [Homo sapiens]	1	20.0837	3	3	3	1	239	27.2	7.91	10.09	3
NP_000281.2	phosphoglycerate mutase 2 [Homo sapiens]	1	11.8577	2	2	2	1	253	28.7	8.88	6.24	2
NP_001025062.1	phosphoglycerate mutase 4 [Homo sapiens]	1	18.8976	3	3	3	1	254	28.8	6.65	10.09	3
NP_001316832.1	pigment epithelium-derived factor isoform 1 precursor [Homo sapiens]	2	3.34928	1	1	1	1	418	46.3	6.38	3.36	1
NP_001316832.1	pigment epithelium-derived factor isoform 1 precursor [Homo sapiens]	3	6.2201	2	2	2	1	418	46.3	6.38	7.35	2
NP_001316834.1	pigment epithelium-derived factor isoform 2 [Homo sapiens]	3	5.19481	1	1	1	1	231	26	6.14	3.6	1
NP_000292.1	plasminogen isoform 1 precursor [Homo sapiens]	1	0.987654	1	1	1	1	810	90.5	7.24	2.45	1
NP_510965.1	poly(U)-binding-splicing factor PUF60 isoform a [Homo sapiens]	1	3.9356	1	2	1	1	559	59.8	5.29	8.24	1
NP_055096.2	poly(U)-binding-splicing factor PUF60 isoform b [Homo sapiens]	1	7.56458	2	3	2	1	542	58.1	5.35	13.33	2
NP_001129505.1	poly(U)-binding-splicing factor PUF60 isoform c [Homo sapiens]	1	4.26357	1	2	1	1	516	55.7	5.27	8.24	1
NP_001258025.1	poly(U)-binding-splicing factor PUF60 isoform d [Homo sapiens]	1	7.57856	2	3	2	1	541	58	5.35	13.33	2
NP_001258026.1	poly(U)-binding-splicing factor PUF60 isoform e [Homo sapiens]	1	7.9922	2	3	2	1	513	55.4	5.34	13.33	2
NP_001258027.1	poly(U)-binding-splicing factor PUF60 isoform f [Homo sapiens]	1	3.94265	1	2	1	1	558	59.7	5.29	8.24	1
NP_001258028.1	poly(U)-binding-splicing factor PUF60 isoform g [Homo sapiens]	1	4.15094	1	2	1	1	530	57.1	5.27	8.24	1
NP_001258029.1	poly(U)-binding-splicing factor PUF60 isoform h [Homo sapiens]	1	8.21643	2	3	2	1	499	54	5.33	13.33	2
XP_024302875.1	poly(U)-binding-splicing factor PUF60 isoform X12 [Homo sapiens]	1	3.44203	1	1	1	1	552	59.3	5.82	5.09	1
XP_024302868.1	poly(U)-binding-splicing factor PUF60 isoform X2 [Homo sapiens]	1	3.07443	1	1	1	1	618	66.2	6.15	5.09	1
XP_016868726.1	poly(U)-binding-splicing factor PUF60 isoform X5 [Homo sapiens]	1	3.69128	1	2	1	1	596	64	5.45	8.24	1
XP_016868724.1	poly(U)-binding-splicing factor PUF60 isoform X6 [Homo sapiens]	1	3.76712	1	2	1	1	584	62.6	5.53	8.24	1
XP_024302871.1	poly(U)-binding-splicing factor PUF60 isoform X7 [Homo sapiens]	1	3.27022	1	1	1	1	581	62.1	5.83	5.09	1
XP_024302872.1	poly(U)-binding-splicing factor PUF60 isoform X8 [Homo sapiens]	1	3.27586	1	1	1	1	580	61.9	5.83	5.09	1
XP_016868725.1	poly(U)-binding-splicing factor PUF60 isoform X9 [Homo sapiens]	1	7.08117	2	3	2	1	579	62.3	5.53	13.33	2
NP_001009944.2	polycystin-1 isoform 1 precursor [Homo sapiens]	1	0.278875	1	2	1	1	4303	462.2	6.71	7.06	1
NP_000287.3	polycystin-1 isoform 2 precursor [Homo sapiens]	1	0.27894	1	2	1	1	4302	462.1	6.71	7.06	1
XP_024306066.1	polycystin-1 isoform X1 [Homo sapiens]	1	0.276307	1	2	1	1	4343	466.3	6.79	7.06	1
XP_011520830.1	polycystin-1 isoform X2 [Homo sapiens]	1	0.277713	1	2	1	1	4321	464.8	6.81	7.06	1
XP_011520831.1	polycystin-1 isoform X3 [Homo sapiens]	1	0.277778	1	2	1	1	4320	464.7	6.81	7.06	1
XP_024306067.1	polycystin-1 isoform X4 [Homo sapiens]	1	0.277842	1	2	1	1	4319	463.6	6.83	7.06	1
XP_024306068.1	polycystin-1 isoform X5 [Homo sapiens]	1	0.280833	1	2	1	1	4273	459.7	6.74	7.06	1
XP_024306069.1	polycystin-1 isoform X6 [Homo sapiens]	1	0.330124	1	2	1	1	3635	393.4	7.4	7.06	1
XP_011520839.1	polycystin-1 isoform X7 [Homo sapiens]	1	0.360469	1	2	1	1	3329	361.4	7.52	7.06	1
XP_005255427.1	polycystin-1 isoform X8 [Homo sapiens]	1	0.364964	1	2	1	1	3288	356.7	7.37	7.06	1
NP_001268646.1	polyubiquitin-B precursor [Homo sapiens]	1	20.9607	1	1	1	1	229	25.7	7.43	3.64	1
NP_001268646.1	polyubiquitin-B precursor [Homo sapiens]	2	20.9607	1	1	1	1	229	25.7	7.43	4.29	1
NP_001268646.1	polyubiquitin-B precursor [Homo sapiens]	3	20.9607	1	1	1	1	229	25.7	7.43	4.28	1
NP_066289.3	polyubiquitin-C [Homo sapiens]	1	21.0219	1	1	1	1	685	77	7.66	3.64	1
NP_066289.3	polyubiquitin-C [Homo sapiens]	2	21.0219	1	1	1	1	685	77	7.66	4.29	1
NP_066289.3	polyubiquitin-C [Homo sapiens]	3	21.0219	1	1	1	1	685	77	7.66	4.28	1
NP_000695.2	potassium-transporting ATPase alpha chain 1 [Homo sapiens]	1	1.44928	1	1	1	1	1035	114	5.81	2.72	1
XP_016859648.1	POTE ankyrin domain family member E isoform X1 [Homo sapiens]	1	4.65357	3	4	1	1	967	108.9	6.65	16.55	3
XP_011509518.1	POTE ankyrin domain family member E isoform X2 [Homo sapiens]	1	4.70219	3	4	1	1	957	107.7	6.68	16.55	3
XP_016859650.1	POTE ankyrin domain family member E isoform X3 [Homo sapiens]	1	4.18605	3	4	1	1	1075	121.3	6.2	16.55	3
NP_001093241.1	POTE ankyrin domain family member F [Homo sapiens]	1	2.04651	2	2	0	2	1075	121.4	6.2	6.64	2
XP_016860322.1	POTE ankyrin domain family member F isoform X1 [Homo sapiens]	1	2.02765	2	2	0	2	1085	122.5	6.19	6.64	2
XP_016860323.1	POTE ankyrin domain family member F isoform X2 [Homo sapiens]	1	3.25926	2	2	0	2	675	76.7	5.19	6.64	2
XP_016860324.1	POTE ankyrin domain family member F isoform X3 [Homo sapiens]	1	3.34855	2	2	0	2	657	74.6	5.36	6.64	2
NP_001264335.1	POTE ankyrin domain family member I [Homo sapiens]	1	2.04651	2	2	0	2	1075	121.2	6.21	6.64	2
XP_016860221.1	POTE ankyrin domain family member I isoform X1 [Homo sapiens]	1	2.02765	2	2	0	2	1085	122.4	6.2	6.64	2
XP_016860222.1	POTE ankyrin domain family member I isoform X3 [Homo sapiens]	1	3.25926	2	2	0	2	675	76.6	5.16	6.64	2
XP_016860223.1	POTE ankyrin domain family member I isoform X4 [Homo sapiens]	1	3.34855	2	2	0	2	657	74.5	5.33	6.64	2
NP_001264012.1	POTE ankyrin domain family member J [Homo sapiens]	1	1.05973	1	1	0	2	1038	117.3	5.97	4.23	1
XP_016860230.1	POTE ankyrin domain family member J isoform X1 [Homo sapiens]	1	1.04962	1	1	0	2	1048	118.5	5.96	4.23	1
XP_016860231.1	POTE ankyrin domain family member J isoform X2 [Homo sapiens]	1	1.62963	1	1	0	2	675	76.7	5.14	4.23	1
XP_016860232.1	POTE ankyrin domain family member J isoform X3 [Homo sapiens]	1	1.67428	1	1	0	2	657	74.6	5.29	4.23	1
XP_011519106.1	pregnancy zone protein isoform X1 [Homo sapiens]	2	1.66667	2	2	2	1	1500	165.9	6.68	4.03	2
XP_011519106.1	pregnancy zone protein isoform X1 [Homo sapiens]	3	1.66667	2	2	2	1	1500	165.9	6.68	3.8	2
XP_011519107.1	pregnancy zone protein isoform X2 [Homo sapiens]	2	1.66778	2	2	2	1	1499	165.8	6.68	4.03	2
XP_011519107.1	pregnancy zone protein isoform X2 [Homo sapiens]	3	1.66778	2	2	2	1	1499	165.8	6.68	3.8	2
XP_016875253.1	pregnancy zone protein isoform X3 [Homo sapiens]	2	1.68011	2	2	2	1	1488	164.5	6.57	4.03	2
XP_016875253.1	pregnancy zone protein isoform X3 [Homo sapiens]	3	1.68011	2	2	2	1	1488	164.5	6.57	3.8	2
XP_016875254.1	pregnancy zone protein isoform X4 [Homo sapiens]	2	1.76429	2	2	2	1	1417	156.8	6.8	4.03	2
XP_016875254.1	pregnancy zone protein isoform X4 [Homo sapiens]	3	1.76429	2	2	2	1	1417	156.8	6.8	3.8	2
XP_024304879.1	pregnancy zone protein isoform X5 [Homo sapiens]	2	1.02524	1	1	1	1	1268	140.3	6.29	0	1
XP_024304879.1	pregnancy zone protein isoform X5 [Homo sapiens]	3	1.02524	1	1	1	1	1268	140.3	6.29	0	1
XP_011519108.1	pregnancy zone protein isoform X6 [Homo sapiens]	2	1.14833	1	1	1	1	1045	115.4	6.57	4.03	1
XP_011519108.1	pregnancy zone protein isoform X6 [Homo sapiens]	3	1.14833	1	1	1	1	1045	115.4	6.57	3.8	1
XP_016875256.1	pregnancy zone protein isoform X7 [Homo sapiens]	2	1.27796	1	1	1	1	939	103.7	6.33	4.03	1
XP_016875256.1	pregnancy zone protein isoform X7 [Homo sapiens]	3	1.27796	1	1	1	1	939	103.7	6.33	3.8	1
XP_011519109.1	pregnancy zone protein isoform X8 [Homo sapiens]	2	1.44404	1	1	1	1	831	91.9	6.77	4.03	1
XP_011519109.1	pregnancy zone protein isoform X8 [Homo sapiens]	3	1.44404	1	1	1	1	831	91.9	6.77	3.8	1
NP_002855.2	pregnancy zone protein precursor [Homo sapiens]	2	1.68691	2	2	2	1	1482	163.8	6.38	4.03	2
NP_002855.2	pregnancy zone protein precursor [Homo sapiens]	3	1.68691	2	2	2	1	1482	163.8	6.38	3.8	2
NP_006377.2	probable ATP-dependent RNA helicase DDX17 isoform 1 [Homo sapiens]	1	2.05761	1	1	1	1	729	80.2	8.27	2.71	1
NP_001091974.1	probable ATP-dependent RNA helicase DDX17 isoform 3 [Homo sapiens]	1	2.05198	1	1	1	1	731	80.4	8.37	2.71	1
NP_071381.1	probable Xaa-Pro aminopeptidase 3 isoform 1 [Homo sapiens]	1	1.38067	1	1	1	1	507	57	6.83	1.9	1
NP_002781.2	proteasome subunit alpha type-5 isoform 1 [Homo sapiens]	1	4.97925	1	1	1	1	241	26.4	4.79	3.21	1
NP_001269633.1	protein disulfide-isomerase A6 isoform a [Homo sapiens]	1	5.89431	2	2	2	1	492	53.9	5.33	7.43	2
NP_001269633.1	protein disulfide-isomerase A6 isoform a [Homo sapiens]	2	3.04878	1	1	1	1	492	53.9	5.33	3.95	1
NP_001269634.1	protein disulfide-isomerase A6 isoform b [Homo sapiens]	1	5.94262	2	2	2	1	488	53.2	5.53	7.43	2
NP_001269634.1	protein disulfide-isomerase A6 isoform b [Homo sapiens]	2	3.07377	1	1	1	1	488	53.2	5.53	3.95	1
NP_001269635.1	protein disulfide-isomerase A6 isoform c [Homo sapiens]	1	6.51685	2	2	2	1	445	48.6	5.08	7.43	2
NP_001269635.1	protein disulfide-isomerase A6 isoform c [Homo sapiens]	2	3.37079	1	1	1	1	445	48.6	5.08	3.95	1
NP_005733.1	protein disulfide-isomerase A6 isoform d precursor [Homo sapiens]	1	6.59091	2	2	2	1	440	48.1	5.08	7.43	2
NP_005733.1	protein disulfide-isomerase A6 isoform d precursor [Homo sapiens]	2	3.40909	1	1	1	1	440	48.1	5.08	3.95	1
NP_001269636.1	protein disulfide-isomerase A6 isoform e precursor [Homo sapiens]	1	6.63616	2	2	2	1	437	47.8	5.08	7.43	2
NP_001269636.1	protein disulfide-isomerase A6 isoform e precursor [Homo sapiens]	2	3.43249	1	1	1	1	437	47.8	5.08	3.95	1
XP_011508610.1	protein disulfide-isomerase A6 isoform X1 [Homo sapiens]	2	3.73134	1	1	1	1	402	44.2	6.15	3.95	1
NP_005574.2	protein lyl-1 [Homo sapiens]	2	2.5	1	1	1	1	280	29.9	10.68	2.28	1
XP_024307284.1	protein lyl-1 isoform X1 [Homo sapiens]	2	1.9943	1	1	1	1	351	37.5	10.18	2.28	1
XP_005259969.1	protein lyl-1 isoform X2 [Homo sapiens]	2	3.39806	1	1	1	1	206	22.6	11.24	2.28	1
XP_016876842.1	protein Z-dependent protease inhibitor isoform X1 [Homo sapiens]	1	2.06612	1	1	1	1	484	55.1	7.64	3.78	1
XP_005267790.1	protein Z-dependent protease inhibitor isoform X2 [Homo sapiens]	1	2.25225	1	1	1	1	444	50.7	8.27	3.78	1
NP_000497.1	prothrombin isoform 1 preproprotein [Homo sapiens]	1	7.87781	4	9	4	1	622	70	5.9	36.53	4
NP_001298186.1	prothrombin isoform 2 [Homo sapiens]	1	8.08581	4	9	4	1	606	68.4	5.74	36.53	4
NP_001342150.1	putative tubulin-like protein alpha-4B [Homo sapiens]	2	5.80913	1	2	1	1	241	27.5	7.83	9.38	1
NP_001342150.1	putative tubulin-like protein alpha-4B [Homo sapiens]	3	5.80913	1	2	1	1	241	27.5	7.83	9.32	1
NP_000289.1	pyruvate kinase PKLR isoform 1 [Homo sapiens]	2	1.91638	1	1	1	1	574	61.8	7.74	2.99	1
NP_870986.1	pyruvate kinase PKLR isoform 2 [Homo sapiens]	2	2.02578	1	1	1	1	543	58.5	7.05	2.99	1
XP_006711449.1	pyruvate kinase PKLR isoform X1 [Homo sapiens]	2	2.15686	1	1	1	1	510	54.9	7.05	2.99	1
XP_016856982.1	pyruvate kinase PKLR isoform X2 [Homo sapiens]	2	2.87206	1	1	1	1	383	41.1	6.65	2.99	1
NP_057215.3	ras-related protein Rab-10 [Homo sapiens]	1	5.5	1	1	1	1	200	22.5	8.38	3.21	1
NP_057215.3	ras-related protein Rab-10 [Homo sapiens]	2	5.5	1	1	1	1	200	22.5	8.38	3.18	1
XP_024308333.1	ras-related protein Rab-10 isoform X1 [Homo sapiens]	1	9.32203	1	1	1	1	118	13.2	6.55	3.21	1
NP_002861.1	ras-related protein Rab-13 isoform 1 [Homo sapiens]	2	5.41872	1	1	1	1	203	22.8	9.19	3.18	1
NP_941959.1	ras-related protein Rab-15 isoform 1 [Homo sapiens]	2	5.28846	1	1	1	1	208	23.5	9.95	3.18	1
NP_001295083.1	ras-related protein Rab-15 isoform 2 [Homo sapiens]	2	5.18868	1	1	1	1	212	24.4	5.71	3.18	1
NP_004152.1	ras-related protein Rab-1A isoform 1 [Homo sapiens]	1	8.29268	1	1	1	1	205	22.7	6.21	3.47	1
NP_004152.1	ras-related protein Rab-1A isoform 1 [Homo sapiens]	2	13.1707	2	2	2	1	205	22.7	6.21	3.18	2
NP_004152.1	ras-related protein Rab-1A isoform 1 [Homo sapiens]	3	20	2	2	2	1	205	22.7	6.21	6.39	2
NP_056358.1	ras-related protein Rab-1A isoform 2 [Homo sapiens]	1	13.1783	1	1	1	1	129	13.9	5.55	3.47	1
NP_056358.1	ras-related protein Rab-1A isoform 2 [Homo sapiens]	2	8.52713	1	1	1	1	129	13.9	5.55	3.18	1
NP_056358.1	ras-related protein Rab-1A isoform 2 [Homo sapiens]	3	13.1783	1	1	1	1	129	13.9	5.55	2.29	1
XP_005264525.1	ras-related protein Rab-1A isoform X1 [Homo sapiens]	1	9.82659	1	1	1	1	173	19	6.67	3.47	1
XP_005264525.1	ras-related protein Rab-1A isoform X1 [Homo sapiens]	2	15.6069	2	2	2	1	173	19	6.67	3.18	2
XP_005264525.1	ras-related protein Rab-1A isoform X1 [Homo sapiens]	3	23.6994	2	2	2	1	173	19	6.67	6.39	2
NP_112243.1	ras-related protein Rab-1B [Homo sapiens]	2	13.4328	2	2	2	1	201	22.2	5.73	3.18	2
XP_016873867.1	ras-related protein Rab-1B isoform X1 [Homo sapiens]	2	11.3924	2	2	2	1	237	25.9	5.74	3.18	2
NP_006852.1	ras-related protein Rab-35 isoform 1 [Homo sapiens]	2	5.47264	1	1	1	1	201	23	8.29	3.18	1
NP_001161078.1	ras-related protein Rab-35 isoform 2 [Homo sapiens]	2	7.23684	1	1	1	1	152	17	6.79	3.18	1
NP_005361.2	ras-related protein Rab-8A [Homo sapiens]	2	5.31401	1	1	1	1	207	23.7	9.07	3.18	1
XP_011526322.1	ras-related protein Rab-8A isoform X1 [Homo sapiens]	2	5.11628	1	1	1	1	215	24.5	8.78	3.18	1
NP_057614.1	ras-related protein Rab-8B [Homo sapiens]	2	5.31401	1	1	1	1	207	23.6	9.07	3.18	1
XP_011519971.1	ras-related protein Rab-8B isoform X2 [Homo sapiens]	2	9.01639	1	1	1	1	122	14.1	8.12	3.18	1
XP_016857450.1	ras-related protein Rap-1A isoform X1 [Homo sapiens]	1	12.8205	1	1	1	1	195	22.1	5.12	3.31	1
XP_024304554.1	ras-related protein Rap-1A isoform X2 [Homo sapiens]	1	13.587	1	1	1	1	184	21	6.67	3.31	1
NP_006089.1	receptor of activated protein C kinase 1 [Homo sapiens]	1	2.83912	1	1	1	1	317	35.1	7.69	2.58	1
NP_002892.1	reticulocalbin-1 precursor [Homo sapiens]	2	10.574	2	2	2	1	331	38.9	5	5.76	2
NP_002893.1	reticulocalbin-2 isoform a precursor [Homo sapiens]	2	6.30915	1	1	1	1	317	36.9	4.4	2.1	1
NP_001258766.1	reticulocalbin-2 isoform b precursor [Homo sapiens]	2	5.97015	1	1	1	1	335	39.1	4.45	2.1	1
NP_006045.1	reticulon-3 isoform a [Homo sapiens]	1	4.66102	1	1	1	1	236	25.6	8.51	0	1
NP_958831.1	reticulon-3 isoform b [Homo sapiens]	1	1.08588	1	1	1	1	1013	110.6	4.97	0	1
NP_958832.1	reticulon-3 isoform c [Homo sapiens]	1	4.31373	1	1	1	1	255	27.6	8.24	0	1
NP_001252518.1	reticulon-3 isoform e [Homo sapiens]	1	1.06589	1	1	1	1	1032	112.5	4.96	0	1
NP_001252519.1	reticulon-3 isoform f [Homo sapiens]	1	1.19565	1	1	1	1	920	100.8	4.93	0	1
NP_065393.1	reticulon-4 isoform A [Homo sapiens]	1	1.1745	1	1	1	1	1192	129.9	4.5	2.79	1
NP_722550.1	reticulon-4 isoform B [Homo sapiens]	1	3.75335	1	1	1	1	373	40.3	4.78	2.79	1
NP_008939.1	reticulon-4 isoform C [Homo sapiens]	1	7.03518	1	1	1	1	199	22.4	9.31	2.79	1
NP_997403.1	reticulon-4 isoform D [Homo sapiens]	1	3.57143	1	1	1	1	392	42.2	4.74	2.79	1
NP_001308792.1	reticulon-4 isoform E [Homo sapiens]	1	1.41988	1	1	1	1	986	108.4	4.59	2.79	1
NP_001342216.1	ribosomal protein SA pseudogene 58 [Homo sapiens]	1	4.40678	1	1	1	1	295	32.9	4.87	3.48	1
XP_024308181.1	RNA-binding protein 3 isoform X1 [Homo sapiens]	1	14.7929	1	1	1	1	169	18.1	4.5	2.85	1
NP_004951.1	RNA-binding protein FUS isoform 1 [Homo sapiens]	1	2.6616	1	1	1	1	526	53.4	9.36	2.53	1
NP_001164105.1	RNA-binding protein FUS isoform 2 [Homo sapiens]	1	2.66667	1	1	1	1	525	53.3	9.36	2.53	1
NP_001164408.1	RNA-binding protein FUS isoform 3 [Homo sapiens]	1	2.68199	1	1	1	1	522	53.2	9.36	2.53	1
XP_011544083.1	RNA-binding protein FUS isoform X1 [Homo sapiens]	1	2.67176	1	1	1	1	524	53.3	9.36	2.53	1
XP_024305989.1	RNA-binding protein FUS isoform X2 [Homo sapiens]	1	2.67686	1	1	1	1	523	53.2	9.36	2.53	1
XP_011544084.1	RNA-binding protein FUS isoform X3 [Homo sapiens]	1	4.36137	1	1	1	1	321	33.2	9.17	2.53	1
NP_001672.1	sarcoplasmic/endoplasmic reticulum calcium ATPase 2 isoform a [Homo sapiens]	2	2.40722	1	1	1	1	997	109.6	5.36	2.61	1
NP_733765.1	sarcoplasmic/endoplasmic reticulum calcium ATPase 2 isoform b [Homo sapiens]	2	2.30326	1	1	1	1	1042	114.7	5.34	2.61	1
XP_005253945.1	sarcoplasmic/endoplasmic reticulum calcium ATPase 2 isoform X1 [Homo sapiens]	2	2.4024	1	1	1	1	999	109.8	5.36	2.61	1
NP_005689.2	secretory carrier-associated membrane protein 3 isoform 1 [Homo sapiens]	2	5.76369	1	1	1	1	347	38.3	7.64	5.66	1
NP_443069.1	secretory carrier-associated membrane protein 3 isoform 2 [Homo sapiens]	2	6.23053	1	1	1	1	321	35.2	7.93	5.66	1
XP_016880431.1	serine/arginine-rich splicing factor 2 isoform X1 [Homo sapiens]	3	3.61991	1	1	1	1	221	25.5	11.85	2.49	1
XP_016872631.1	serine/arginine-rich splicing factor 8 isoform X1 [Homo sapiens]	3	2.83688	1	1	1	1	282	32.3	11.72	2.49	1
NP_006504.2	serine--tRNA ligase, cytoplasmic isoform a [Homo sapiens]	1	2.72374	1	1	1	1	514	58.7	6.43	3.89	1
NP_001317598.1	serine--tRNA ligase, cytoplasmic isoform b [Homo sapiens]	1	2.61194	1	1	1	1	536	61.3	7.06	3.89	1
NP_073591.2	sideroflexin-1 isoform 1 [Homo sapiens]	2	4.03727	1	1	1	1	322	35.6	9.07	2.79	1
NP_001309912.1	sideroflexin-1 isoform 3 [Homo sapiens]	2	5.3719	1	1	1	1	242	26.6	8.82	2.79	1
NP_001309910.1	sideroflexin-1 isoform 4 [Homo sapiens]	2	4.98084	1	1	1	1	261	29.1	6.99	2.79	1
NP_000692.2	sodium/potassium-transporting ATPase subunit alpha-1 isoform a [Homo sapiens]	1	1.46628	1	1	1	1	1023	112.8	5.49	2.72	1
NP_000692.2	sodium/potassium-transporting ATPase subunit alpha-1 isoform a [Homo sapiens]	2	1.46628	1	1	1	1	1023	112.8	5.49	4.81	1
NP_001153705.1	sodium/potassium-transporting ATPase subunit alpha-1 isoform c [Homo sapiens]	1	1.46628	1	1	1	1	1023	112.9	5.49	2.72	1
NP_001153705.1	sodium/potassium-transporting ATPase subunit alpha-1 isoform c [Homo sapiens]	2	1.46628	1	1	1	1	1023	112.9	5.49	4.81	1
XP_016856850.1	sodium/potassium-transporting ATPase subunit alpha-1 isoform X1 [Homo sapiens]	1	1.5121	1	1	1	1	992	109.5	5.31	2.72	1
XP_016856850.1	sodium/potassium-transporting ATPase subunit alpha-1 isoform X1 [Homo sapiens]	2	1.5121	1	1	1	1	992	109.5	5.31	4.81	1
NP_000693.1	sodium/potassium-transporting ATPase subunit alpha-2 precursor [Homo sapiens]	1	1.47059	1	1	1	1	1020	112.2	5.66	2.72	1
NP_689509.1	sodium/potassium-transporting ATPase subunit alpha-3 isoform 1 [Homo sapiens]	1	1.48075	1	1	1	1	1013	111.7	5.38	2.72	1
NP_001243142.1	sodium/potassium-transporting ATPase subunit alpha-3 isoform 2 [Homo sapiens]	1	1.46484	1	1	1	1	1024	113.1	5.39	2.72	1
NP_001243143.1	sodium/potassium-transporting ATPase subunit alpha-3 isoform 3 [Homo sapiens]	1	1.46199	1	1	1	1	1026	113	5.38	2.72	1
NP_004621.2	splicing factor 1 isoform 1 [Homo sapiens]	3	1.72144	1	1	1	1	639	68.3	8.98	2.34	1
NP_001333293.1	splicing factor 1 isoform 10 [Homo sapiens]	3	1.93662	1	1	1	1	568	61.6	9.22	2.34	1
NP_973724.1	splicing factor 1 isoform 2 [Homo sapiens]	3	1.72414	1	1	1	1	638	68.6	9.17	2.34	1
NP_973727.1	splicing factor 1 isoform 3 [Homo sapiens]	3	2.0073	1	1	1	1	548	59.7	9.5	2.34	1
NP_973726.2	splicing factor 1 isoform 4 [Homo sapiens]	3	1.92644	1	1	1	1	571	61.9	9.28	2.34	1
NP_001171501.1	splicing factor 1 isoform 6 [Homo sapiens]	3	1.63447	1	1	1	1	673	71.7	9.58	2.34	1
NP_001333339.1	splicing factor 1 isoform 8 [Homo sapiens]	3	2.41228	1	1	1	1	456	48.6	9.04	2.34	1
NP_001333292.1	splicing factor 1 isoform 9 [Homo sapiens]	3	1.80921	1	1	1	1	608	65.6	9.22	2.34	1
XP_016873733.1	splicing factor 1 isoform X1 [Homo sapiens]	3	1.79445	1	1	1	1	613	65.3	8.38	2.34	1
XP_016873738.1	splicing factor 1 isoform X10 [Homo sapiens]	3	2.09924	1	1	1	1	524	55	8.41	2.34	1
XP_024304448.1	splicing factor 1 isoform X11 [Homo sapiens]	3	2.54042	1	1	1	1	433	46.4	9.35	2.34	1
XP_011543546.1	splicing factor 1 isoform X2 [Homo sapiens]	3	1.79739	1	1	1	1	612	65.6	8.73	2.34	1
XP_011543547.1	splicing factor 1 isoform X3 [Homo sapiens]	3	1.88034	1	1	1	1	585	62.9	9.01	2.34	1
XP_011543548.1	splicing factor 1 isoform X4 [Homo sapiens]	3	1.89003	1	1	1	1	582	62.7	8.92	2.34	1
XP_011543549.1	splicing factor 1 isoform X5 [Homo sapiens]	3	1.89003	1	1	1	1	582	63	9.16	2.34	1
XP_016873734.1	splicing factor 1 isoform X6 [Homo sapiens]	3	1.71073	1	1	1	1	643	68.9	9.09	2.34	1
XP_011543550.1	splicing factor 1 isoform X7 [Homo sapiens]	3	2.01835	1	1	1	1	545	58.9	8.98	2.34	1
XP_016873735.1	splicing factor 1 isoform X8 [Homo sapiens]	3	2.02952	1	1	1	1	542	58.6	8.88	2.34	1
XP_024304447.1	splicing factor 1 isoform X9 [Homo sapiens]	3	1.80033	1	1	1	1	611	65.9	9.28	2.34	1
NP_009096.2	splicing factor 3A subunit 2 [Homo sapiens]	1	1.72414	1	1	1	1	464	49.2	9.64	2.26	1
NP_036565.2	splicing factor 3B subunit 1 isoform 1 [Homo sapiens]	1	1.38037	1	1	1	1	1304	145.7	7.09	3.59	1
NP_006833.2	splicing factor 3B subunit 2 [Homo sapiens]	1	1.00559	1	1	1	1	895	100.2	5.67	2.39	1
XP_005273783.1	splicing factor 3B subunit 2 isoform X1 [Homo sapiens]	1	1.00671	1	1	1	1	894	100.1	5.67	2.39	1
XP_011543042.1	splicing factor 3B subunit 2 isoform X2 [Homo sapiens]	1	1.00671	1	1	1	1	894	100	5.67	2.39	1
XP_016872633.1	splicing factor 3B subunit 2 isoform X3 [Homo sapiens]	1	1.00784	1	1	1	1	893	99.9	5.67	2.39	1
XP_011528045.1	splicing factor U2AF 35 kDa subunit isoform X1 [Homo sapiens]	1	8.69565	1	1	1	1	207	24.1	9.88	3.85	1
XP_016883957.1	splicing factor U2AF 35 kDa subunit isoform X2 [Homo sapiens]	1	8.69565	1	1	1	1	207	24.1	9.77	3.85	1
NP_001307575.1	splicing factor U2AF 35 kDa subunit-like protein isoform 1 [Homo sapiens]	1	7.5	1	1	1	1	240	27.9	8.81	3.85	1
NP_001307577.1	splicing factor U2AF 35 kDa subunit-like protein isoform 2 [Homo sapiens]	1	7.5	1	1	1	1	240	27.9	8.68	3.85	1
NP_001307579.1	splicing factor U2AF 35 kDa subunit-like protein isoform 3 [Homo sapiens]	1	8.91089	1	1	1	1	202	23.3	8.48	3.85	1
NP_001307580.1	splicing factor U2AF 35 kDa subunit-like protein isoform 4 [Homo sapiens]	1	10.7784	1	1	1	1	167	19.7	9.06	3.85	1
NP_009210.1	splicing factor U2AF 65 kDa subunit isoform a [Homo sapiens]	1	5.47368	1	1	1	1	475	53.5	9.09	3.4	1
NP_001012496.1	splicing factor U2AF 65 kDa subunit isoform b [Homo sapiens]	1	5.52017	1	1	1	1	471	53.1	9.09	3.4	1
XP_011524712.1	splicing factor U2AF 65 kDa subunit isoform X1 [Homo sapiens]	1	7.00809	1	1	1	1	371	40.6	5.15	3.4	1
XP_006723057.1	splicing factor U2AF 65 kDa subunit isoform X2 [Homo sapiens]	1	8.36013	1	1	1	1	311	34.3	5.03	3.4	1
NP_004125.3	stress-70 protein, mitochondrial precursor [Homo sapiens]	2	7.65832	4	5	4	1	679	73.6	6.16	15	4
NP_004125.3	stress-70 protein, mitochondrial precursor [Homo sapiens]	3	3.97644	2	2	2	1	679	73.6	6.16	5.46	2
NP_006280.3	talin-1 [Homo sapiens]	1	0.826446	1	1	1	1	2541	269.6	6.07	2.84	1
NP_631961.1	TATA-binding protein-associated factor 2N isoform 1 [Homo sapiens]	1	2.36486	1	1	1	1	592	61.8	8.02	2.53	1
NP_003478.1	TATA-binding protein-associated factor 2N isoform 2 [Homo sapiens]	1	2.37691	1	1	1	1	589	61.5	8.02	2.53	1
XP_024306727.1	TATA-binding protein-associated factor 2N isoform X1 [Homo sapiens]	1	4.33437	1	1	1	1	323	32.5	9.57	2.53	1
NP_006422.1	T-complex protein 1 subunit beta isoform 1 [Homo sapiens]	1	3.73832	1	1	1	1	535	57.5	6.46	2.48	1
NP_001185771.1	T-complex protein 1 subunit beta isoform 2 [Homo sapiens]	1	4.09836	1	1	1	1	488	52.7	6.44	2.48	1
NP_005989.3	T-complex protein 1 subunit gamma isoform a [Homo sapiens]	1	4.77064	2	2	2	1	545	60.5	6.49	6.82	2
NP_001008800.1	T-complex protein 1 subunit gamma isoform c [Homo sapiens]	1	5.12821	2	2	2	1	507	56.4	6.49	6.82	2
NP_006576.2	T-complex protein 1 subunit theta isoform 1 [Homo sapiens]	1	2.18978	1	1	1	1	548	59.6	5.6	2.72	1
NP_001269836.1	T-complex protein 1 subunit theta isoform 2 [Homo sapiens]	1	2.26843	1	1	1	1	529	57.6	5.39	2.72	1
NP_001269837.1	T-complex protein 1 subunit theta isoform 3 [Homo sapiens]	1	2.41449	1	1	1	1	497	54.1	5.31	2.72	1
NP_001753.1	T-complex protein 1 subunit zeta isoform a [Homo sapiens]	1	3.01318	1	1	1	1	531	58	6.68	3.04	1
NP_001009186.1	T-complex protein 1 subunit zeta isoform b [Homo sapiens]	1	3.29218	1	1	1	1	486	53.3	7.27	3.04	1
XP_011520273.1	thrombospondin-1 isoform X1 [Homo sapiens]	3	0.989209	1	1	1	1	1112	123.1	4.93	2.6	1
NP_003237.2	thrombospondin-1 precursor [Homo sapiens]	3	0.940171	1	1	1	1	1170	129.3	4.94	2.6	1
NP_001239536.1	thrombospondin-3 isoform 2 precursor [Homo sapiens]	1	1.37276	1	1	1	1	947	103.2	4.64	3.14	1
NP_001239537.1	thrombospondin-3 isoform 3 precursor [Homo sapiens]	1	1.55502	1	1	1	1	836	91.2	4.51	3.14	1
XP_011508228.1	thrombospondin-3 isoform X1 [Homo sapiens]	1	1.27953	1	1	1	1	1016	110	4.68	3.14	1
XP_016857695.1	thrombospondin-3 isoform X10 [Homo sapiens]	1	2.66393	1	1	1	1	488	53.6	4.21	3.14	1
XP_006711561.1	thrombospondin-3 isoform X2 [Homo sapiens]	1	1.28332	1	1	1	1	1013	109.7	4.68	3.14	1
XP_011508229.1	thrombospondin-3 isoform X3 [Homo sapiens]	1	1.29096	1	1	1	1	1007	109.1	4.67	3.14	1
XP_011508230.1	thrombospondin-3 isoform X4 [Homo sapiens]	1	1.3198	1	1	1	1	985	107	4.67	3.14	1
XP_011508231.1	thrombospondin-3 isoform X5 [Homo sapiens]	1	1.35558	1	1	1	1	959	104.4	4.65	3.14	1
XP_011508232.1	thrombospondin-3 isoform X6 [Homo sapiens]	1	1.36268	1	1	1	1	954	102.9	4.67	3.14	1
XP_011508234.1	thrombospondin-3 isoform X7 [Homo sapiens]	1	1.41151	1	1	1	1	921	100.2	4.67	3.14	1
XP_011508237.1	thrombospondin-3 isoform X8 [Homo sapiens]	1	1.66667	1	1	1	1	780	84.8	4.45	3.14	1
XP_011508238.1	thrombospondin-3 isoform X9 [Homo sapiens]	1	1.84659	1	1	1	1	704	76.5	4.41	3.14	1
NP_003239.2	thrombospondin-4 isoform a precursor [Homo sapiens]	1	2.39334	2	2	2	1	961	105.8	4.68	5.61	2
NP_001293141.1	thrombospondin-4 isoform b [Homo sapiens]	1	2.64368	2	2	2	1	870	95.9	4.63	5.61	2
XP_006724746.1	thyroxine-binding globulin isoform X1 [Homo sapiens]	1	2.35294	1	2	1	1	425	47.4	6.42	7.11	1
XP_005262237.1	thyroxine-binding globulin isoform X2 [Homo sapiens]	1	2.69542	1	2	1	1	371	41.4	6.79	7.11	1
NP_000345.2	thyroxine-binding globulin precursor [Homo sapiens]	1	2.40964	1	2	1	1	415	46.3	6.3	7.11	1
NP_001128527.1	transketolase isoform 1 [Homo sapiens]	1	7.22311	2	2	2	1	623	67.8	7.66	10.31	2
XP_011532356.1	transketolase isoform X1 [Homo sapiens]	1	7.13154	2	2	2	1	631	68.8	7.52	10.31	2
XP_011532357.1	transketolase isoform X2 [Homo sapiens]	1	4.15755	1	1	1	1	457	49.9	7.91	4.46	1
NP_060596.2	transmembrane protein 33 [Homo sapiens]	1	4.8583	1	2	1	1	247	28	9.7	9.05	1
NP_060596.2	transmembrane protein 33 [Homo sapiens]	2	4.8583	1	1	1	1	247	28	9.7	4.52	1
NP_001268441.1	trifunctional enzyme subunit beta, mitochondrial isoform 2 precursor [Homo sapiens]	1	1.96078	1	1	1	1	459	49.6	9.42	3.17	1
NP_001268442.1	trifunctional enzyme subunit beta, mitochondrial isoform 3 [Homo sapiens]	1	1.99115	1	1	1	1	452	48.8	9.17	3.17	1
XP_011531105.1	trifunctional enzyme subunit beta, mitochondrial isoform X1 [Homo sapiens]	1	1.89873	1	1	1	1	474	51.3	9.41	3.17	1
XP_024308598.1	trifunctional enzyme subunit beta, mitochondrial isoform X2 [Homo sapiens]	1	1.93966	1	1	1	1	464	50	9.2	3.17	1
NP_001073964.2	trinucleotide repeat-containing gene 18 protein [Homo sapiens]	3	0.471698	1	1	1	1	2968	314.3	8.7	2.25	1
XP_016868217.1	trinucleotide repeat-containing gene 18 protein isoform X1 [Homo sapiens]	3	0.469956	1	1	1	1	2979	315.5	8.76	2.25	1
XP_016868219.1	trinucleotide repeat-containing gene 18 protein isoform X2 [Homo sapiens]	3	0.470114	1	1	1	1	2978	315.4	8.76	2.25	1
XP_016868220.1	trinucleotide repeat-containing gene 18 protein isoform X3 [Homo sapiens]	3	0.476839	1	1	1	1	2936	310.8	8.47	2.25	1
XP_016868221.1	trinucleotide repeat-containing gene 18 protein isoform X4 [Homo sapiens]	3	0.477002	1	1	1	1	2935	310.6	8.47	2.25	1
XP_016868222.1	trinucleotide repeat-containing gene 18 protein isoform X5 [Homo sapiens]	3	0.477653	1	1	1	1	2931	310.6	8.78	2.25	1
XP_016868223.1	trinucleotide repeat-containing gene 18 protein isoform X6 [Homo sapiens]	3	0.477979	1	1	1	1	2929	310.6	8.72	2.25	1
XP_016868225.1	trinucleotide repeat-containing gene 18 protein isoform X7 [Homo sapiens]	3	0.481928	1	1	1	1	2905	308.1	8.73	2.25	1
XP_016868228.1	trinucleotide repeat-containing gene 18 protein isoform X8 [Homo sapiens]	3	0.639561	1	1	1	1	2189	232.1	8.9	2.25	1
XP_016868229.1	trinucleotide repeat-containing gene 18 protein isoform X9 [Homo sapiens]	3	0.668577	1	1	1	1	2094	222.2	8.59	2.25	1
NP_000356.1	triosephosphate isomerase isoform 1 [Homo sapiens]	1	5.22088	1	1	1	1	249	26.7	6.9	0	1
NP_001152759.1	triosephosphate isomerase isoform 2 [Homo sapiens]	1	4.54545	1	1	1	1	286	30.8	5.92	0	1
NP_001244955.1	triosephosphate isomerase isoform 3 [Homo sapiens]	1	7.78443	1	1	1	1	167	17.9	5.58	0	1
NP_079079.1	tubulin alpha chain-like 3 isoform 1 [Homo sapiens]	1	4.4843	2	2	2	1	446	49.9	6.05	4.96	2
NP_001165335.1	tubulin alpha chain-like 3 isoform 2 [Homo sapiens]	1	4.92611	2	2	2	1	406	45.5	6.32	4.96	2
NP_006000.2	tubulin alpha-1A chain isoform 1 [Homo sapiens]	2	20.3991	5	5	5	1	451	50.1	5.06	22.7	5
NP_006000.2	tubulin alpha-1A chain isoform 1 [Homo sapiens]	3	11.3082	3	3	3	1	451	50.1	5.06	11.59	3
NP_001257329.1	tubulin alpha-1A chain isoform 2 [Homo sapiens]	2	22.1154	5	5	5	1	416	46.3	5.08	22.7	5
NP_001257329.1	tubulin alpha-1A chain isoform 2 [Homo sapiens]	3	12.2596	3	3	3	1	416	46.3	5.08	11.59	3
NP_006073.2	tubulin alpha-1B chain [Homo sapiens]	2	23.5033	6	7	6	1	451	50.1	5.06	32.08	6
NP_006073.2	tubulin alpha-1B chain [Homo sapiens]	3	14.4124	4	5	4	1	451	50.1	5.06	20.91	4
NP_001290043.1	tubulin alpha-1C chain isoform a [Homo sapiens]	2	12.5241	4	5	4	1	519	57.7	5.07	21.96	4
NP_001290043.1	tubulin alpha-1C chain isoform a [Homo sapiens]	3	4.62428	2	3	2	1	519	57.7	5.07	12.62	2
NP_001290044.1	tubulin alpha-1C chain isoform b [Homo sapiens]	2	15.7005	4	5	4	1	414	46	5.12	21.96	4
NP_001290044.1	tubulin alpha-1C chain isoform b [Homo sapiens]	3	5.7971	2	3	2	1	414	46	5.12	12.62	2
NP_116093.1	tubulin alpha-1C chain isoform c [Homo sapiens]	2	14.4766	4	5	4	1	449	49.9	5.1	21.96	4
NP_116093.1	tubulin alpha-1C chain isoform c [Homo sapiens]	3	5.34521	2	3	2	1	449	49.9	5.1	12.62	2
NP_525125.2	tubulin alpha-3C/D chain [Homo sapiens]	2	13.5556	3	3	3	1	450	49.9	5.1	13.11	3
NP_525125.2	tubulin alpha-3C/D chain [Homo sapiens]	3	11.3333	3	3	3	1	450	49.9	5.1	11.59	3
NP_997195.1	tubulin alpha-3E chain [Homo sapiens]	2	13.5556	3	3	3	1	450	49.9	5.1	13.11	3
NP_997195.1	tubulin alpha-3E chain [Homo sapiens]	3	11.3333	3	3	3	1	450	49.9	5.1	11.59	3
NP_005991.1	tubulin alpha-4A chain isoform 1 [Homo sapiens]	2	12.2768	3	4	3	1	448	49.9	5.06	19.51	3
NP_005991.1	tubulin alpha-4A chain isoform 1 [Homo sapiens]	3	12.2768	3	4	3	1	448	49.9	5.06	17.62	3
NP_001265481.1	tubulin alpha-4A chain isoform 2 [Homo sapiens]	2	12.7021	3	4	3	1	433	48.3	5.01	19.51	3
NP_001265481.1	tubulin alpha-4A chain isoform 2 [Homo sapiens]	3	12.7021	3	4	3	1	433	48.3	5.01	17.62	3
XP_016860313.1	tubulin alpha-4A chain isoform X1 [Homo sapiens]	2	18.6441	3	4	3	1	295	33.2	4.93	19.51	3
XP_016860313.1	tubulin alpha-4A chain isoform X1 [Homo sapiens]	3	18.6441	3	4	3	1	295	33.2	4.93	17.62	3
NP_061816.1	tubulin alpha-8 chain isoform 1 [Homo sapiens]	2	6.90423	2	3	2	1	449	50.1	5.06	14.75	2
NP_061816.1	tubulin alpha-8 chain isoform 1 [Homo sapiens]	3	6.90423	2	3	2	1	449	50.1	5.06	13.32	2
NP_001180343.1	tubulin alpha-8 chain isoform 2 [Homo sapiens]	2	8.09399	2	3	2	1	383	42.9	5.08	14.75	2
NP_001180343.1	tubulin alpha-8 chain isoform 2 [Homo sapiens]	3	8.09399	2	3	2	1	383	42.9	5.08	13.32	2
NP_001345618.1	tubulin beta 8 pseudogene 12 [Homo sapiens]	2	7.20721	1	1	1	1	444	49.5	4.86	3.83	1
XP_024306913.1	tubulin beta 8 pseudogene 12 isoform X2 [Homo sapiens]	2	8.60215	1	1	1	1	372	41.6	4.73	3.83	1
XP_024306914.1	tubulin beta 8 pseudogene 12 isoform X3 [Homo sapiens]	2	8.79121	1	1	1	1	364	40.7	4.78	3.83	1
XP_024306915.1	tubulin beta 8 pseudogene 12 isoform X4 [Homo sapiens]	2	9.7561	1	1	1	1	328	36.9	4.7	3.83	1
NP_001276052.1	tubulin beta-4A chain isoform 1 [Homo sapiens]	2	6.46465	1	1	1	1	495	54.4	5.02	3.83	1
NP_001276056.1	tubulin beta-4A chain isoform 2 [Homo sapiens]	1	1.84049	1	1	1	1	489	53.8	4.98	2.6	1
NP_001276056.1	tubulin beta-4A chain isoform 2 [Homo sapiens]	2	6.54397	1	1	1	1	489	53.8	4.98	3.83	1
NP_006078.2	tubulin beta-4A chain isoform 3 [Homo sapiens]	1	2.02703	1	1	1	1	444	49.6	4.88	2.6	1
NP_006078.2	tubulin beta-4A chain isoform 3 [Homo sapiens]	2	7.20721	1	1	1	1	444	49.6	4.88	3.83	1
NP_001276060.1	tubulin beta-4A chain isoform 4 [Homo sapiens]	1	2.41935	1	1	1	1	372	41.6	4.94	2.6	1
NP_001276060.1	tubulin beta-4A chain isoform 4 [Homo sapiens]	2	8.60215	1	1	1	1	372	41.6	4.94	3.83	1
NP_817124.1	tubulin beta-8 chain [Homo sapiens]	2	7.20721	1	1	1	1	444	49.7	4.89	3.83	1
XP_016871681.1	tubulin beta-8 chain isoform X1 [Homo sapiens]	2	9.63855	1	1	1	1	332	37.4	4.83	3.83	1
XP_011517761.1	tubulin beta-8 chain isoform X3 [Homo sapiens]	2	8.60215	1	1	1	1	372	41.8	4.87	3.83	1
NP_060688.1	ubiquitin carboxyl-terminal hydrolase 40 [Homo sapiens]	1	1.76423	1	1	1	1	1247	141.5	5.71	0	1
XP_011509698.1	ubiquitin carboxyl-terminal hydrolase 40 isoform X1 [Homo sapiens]	1	1.75719	1	1	1	1	1252	142.1	5.64	0	1
XP_016859917.1	ubiquitin carboxyl-terminal hydrolase 40 isoform X10 [Homo sapiens]	1	2.99728	1	1	1	1	734	82.2	5.47	0	1
XP_006712675.1	ubiquitin carboxyl-terminal hydrolase 40 isoform X2 [Homo sapiens]	1	1.76282	1	1	1	1	1248	141.6	5.67	0	1
XP_011509699.1	ubiquitin carboxyl-terminal hydrolase 40 isoform X3 [Homo sapiens]	1	1.77419	1	1	1	1	1240	140.6	5.6	0	1
XP_016859915.1	ubiquitin carboxyl-terminal hydrolase 40 isoform X4 [Homo sapiens]	1	1.77994	1	1	1	1	1236	140.2	5.64	0	1
XP_011509701.1	ubiquitin carboxyl-terminal hydrolase 40 isoform X6 [Homo sapiens]	1	1.91471	1	1	1	1	1149	129.8	5.47	0	1
XP_011509702.1	ubiquitin carboxyl-terminal hydrolase 40 isoform X7 [Homo sapiens]	1	1.97842	1	1	1	1	1112	126.2	5.81	0	1
XP_016859916.1	ubiquitin carboxyl-terminal hydrolase 40 isoform X8 [Homo sapiens]	1	2.4581	1	1	1	1	895	100.9	6.01	0	1
NP_001129064.1	ubiquitin-40S ribosomal protein S27a precursor [Homo sapiens]	1	10.2564	1	1	1	1	156	18	9.64	3.64	1
NP_001129064.1	ubiquitin-40S ribosomal protein S27a precursor [Homo sapiens]	2	10.2564	1	1	1	1	156	18	9.64	4.29	1
NP_001129064.1	ubiquitin-40S ribosomal protein S27a precursor [Homo sapiens]	3	10.2564	1	1	1	1	156	18	9.64	4.28	1
NP_001307947.1	ubiquitin-60S ribosomal protein L40 isoform 1 precursor [Homo sapiens]	1	12.5	1	1	1	1	128	14.7	9.83	3.64	1
NP_001307947.1	ubiquitin-60S ribosomal protein L40 isoform 1 precursor [Homo sapiens]	2	12.5	1	1	1	1	128	14.7	9.83	4.29	1
NP_001307947.1	ubiquitin-60S ribosomal protein L40 isoform 1 precursor [Homo sapiens]	3	12.5	1	1	1	1	128	14.7	9.83	4.28	1
NP_001307950.1	ubiquitin-60S ribosomal protein L40 isoform 2 [Homo sapiens]	1	11.8519	1	1	1	1	135	15.5	9.8	3.64	1
NP_001307950.1	ubiquitin-60S ribosomal protein L40 isoform 2 [Homo sapiens]	2	11.8519	1	1	1	1	135	15.5	9.8	4.29	1
NP_001307950.1	ubiquitin-60S ribosomal protein L40 isoform 2 [Homo sapiens]	3	11.8519	1	1	1	1	135	15.5	9.8	4.28	1
NP_001307951.1	ubiquitin-60S ribosomal protein L40 isoform 3 [Homo sapiens]	1	16.1616	1	1	1	1	99	11.4	9.96	3.64	1
NP_001307951.1	ubiquitin-60S ribosomal protein L40 isoform 3 [Homo sapiens]	2	16.1616	1	1	1	1	99	11.4	9.96	4.29	1
NP_001307951.1	ubiquitin-60S ribosomal protein L40 isoform 3 [Homo sapiens]	3	16.1616	1	1	1	1	99	11.4	9.96	4.28	1
XP_016882687.1	ubiquitin-60S ribosomal protein L40 isoform X1 [Homo sapiens]	1	7.88177	1	1	1	1	203	22.2	8.94	3.64	1
XP_016882687.1	ubiquitin-60S ribosomal protein L40 isoform X1 [Homo sapiens]	2	7.88177	1	1	1	1	203	22.2	8.94	4.29	1
XP_016882687.1	ubiquitin-60S ribosomal protein L40 isoform X1 [Homo sapiens]	3	7.88177	1	1	1	1	203	22.2	8.94	4.28	1
XP_005260109.1	ubiquitin-60S ribosomal protein L40 isoform X2 [Homo sapiens]	1	10.2564	1	1	1	1	156	17.5	9.57	3.64	1
XP_005260109.1	ubiquitin-60S ribosomal protein L40 isoform X2 [Homo sapiens]	2	10.2564	1	1	1	1	156	17.5	9.57	4.29	1
XP_005260109.1	ubiquitin-60S ribosomal protein L40 isoform X2 [Homo sapiens]	3	10.2564	1	1	1	1	156	17.5	9.57	4.28	1
NP_006286.1	valine--tRNA ligase [Homo sapiens]	1	2.92722	2	2	2	1	1264	140.4	7.59	9.81	2
XP_005249419.1	valine--tRNA ligase isoform X1 [Homo sapiens]	1	2.9249	2	2	2	1	1265	140.5	7.59	9.81	2
XP_016866735.1	valine--tRNA ligase isoform X2 [Homo sapiens]	1	3.07918	1	1	1	1	682	75.8	6.33	4.8	1
NP_003565.4	vesicle-associated membrane protein-associated protein A isoform 1 [Homo sapiens]	1	4.08163	1	1	1	1	294	32.6	8.91	2.27	1
NP_919415.2	vesicle-associated membrane protein-associated protein A isoform 2 [Homo sapiens]	1	4.81928	1	1	1	1	249	27.9	8.62	2.27	1
NP_004729.1	vesicle-associated membrane protein-associated protein B/C isoform 1 [Homo sapiens]	1	5.76132	2	2	2	1	243	27.2	7.3	5.68	2
NP_004729.1	vesicle-associated membrane protein-associated protein B/C isoform 1 [Homo sapiens]	2	15.6379	3	3	3	1	243	27.2	7.3	6.17	3
NP_004729.1	vesicle-associated membrane protein-associated protein B/C isoform 1 [Homo sapiens]	3	11.1111	2	2	2	1	243	27.2	7.3	3.82	2
NP_001182606.1	vesicle-associated membrane protein-associated protein B/C isoform 2 [Homo sapiens]	1	14.1414	2	2	2	1	99	11.1	8.54	5.68	2
NP_001182606.1	vesicle-associated membrane protein-associated protein B/C isoform 2 [Homo sapiens]	2	14.1414	1	1	1	1	99	11.1	8.54	3.43	1
NP_001182606.1	vesicle-associated membrane protein-associated protein B/C isoform 2 [Homo sapiens]	3	14.1414	1	1	1	1	99	11.1	8.54	3.82	1
NP_001073312.1	zinc finger protein castor homolog 1 isoform a [Homo sapiens]	3	0.909608	1	1	1	1	1759	189.9	7.03	1.83	1
NP_060236.3	zinc finger protein castor homolog 1 isoform b [Homo sapiens]	3	1.37221	1	1	1	1	1166	124.7	8.16	1.83	1
XP_016857028.1	zinc finger protein castor homolog 1 isoform X1 [Homo sapiens]	3	0.849708	1	1	1	1	1883	202.7	7.03	1.83	1
XP_016857030.1	zinc finger protein castor homolog 1 isoform X2 [Homo sapiens]	3	0.860678	1	1	1	1	1859	199.8	7.03	1.83	1
XP_005263536.1	zinc finger protein castor homolog 1 isoform X3 [Homo sapiens]	3	0.897364	1	1	1	1	1783	192.9	7.03	1.83	1
XP_011539937.1	zinc finger protein castor homolog 1 isoform X4 [Homo sapiens]	3	1.34454	1	1	1	1	1190	127.6	8.16	1.83	1
